# Supplementary material for: Host triacylglycerols shape the lipidome of intracellular trypanosomes and modulate their growth
Source: PLoS Pathog. 2017 Dec 27;13(12):e1006800. doi: 10.1371/journal.ppat.1006800 (PMC5760102; doi:10.1371/journal.ppat.1006800)
Supplement: S1 Table — (XLSX) [file ppat.1006800.s009.xlsx]

## Sheet: Sheet1
S1 Table. Summary of unique lipid species, by class, identified using LC-MS/MS
Lipid Class	LipidSearch Abbreviation	Count of Unique Species
acyl carnitine	AcCa	9
ceramide	Cer	43
simple Glc series	CerG1	7
simple Glc series	CerG2	3
simple Glc series	CerG3	2
cholesterol ester	ChE	2
cardiolipin	CL	21
diglyceride	DG	58
dimethylphosphatidylethanolamine	dMePE	32
lysodimethylphosphatidylethanolamine	LdMePE	3
lysophosphatidic acid	LPA	1
lysophosphatidylcholine	LPC	39
lysophosphatidylethanolamine	LPE	16
lysophosphatidylethanol	LPEt	1
lysophosphatidylinositol	LPI	2
lysophosphatidylserine	LPS	5
monoglyceride	MG	6
phosphatidic acid	PA	4
phosphatidylcholine	PC	236
phosphatidylethanolamine	PE	110
phosphatidylethanol	Pet	3
phosphatidylglycerol	PG	9
phosphatidylinositol	PI	22
phosphatidylinositolphosphate	PIP	1
phosphatidylmethanol	PMe	4
phosphatidylserine	PS	53
sphingomyelin	SM	58
sulfatide	ST	1
triglyceride	TG	327
zymosterol	ZyE	1
	Total	1079
