# Supplementary material for: Host triacylglycerols shape the lipidome of intracellular trypanosomes and modulate their growth
Source: PLoS Pathog. 2017 Dec 27;13(12):e1006800. doi: 10.1371/journal.ppat.1006800 (PMC5760102; doi:10.1371/journal.ppat.1006800)
Supplement: S2 Table — Summary of the lipid species detected in at least one biological replicate of each sample. An ‘x’ indicates the species was detected, ND = not detected. (XLSX) [file ppat.1006800.s010.xlsx]

## Sheet: Sheet1
S2 Table. Detection of lipid species across all samples.
Class	LipidSpecies	HFFU	HFFI	hICA	hTCT	C2C12U	C2C12I	cICA	cTCT
acyl carnitine	AcCa(14:0)	x	x	x	x	x	x	x	x
acyl carnitine	AcCa(14:1)	x	x	x	x	x	x	x	x
acyl carnitine	AcCa(15:0)	x	x	x	x	x	x	x	x		Sample	Description
acyl carnitine	AcCa(16:0)	x	x	x	x	x	x	x	x
acyl carnitine	AcCa(16:1)	x	x	x	x	x	x	x	x
acyl carnitine	AcCa(18:0)	x	x	x	x	x	x	x	x		HFFU	Uninfected HFF
acyl carnitine	AcCa(18:1)	x	x	x	x	x	x	x	x		HFFI	T. cruzi-infected HFF 48hpi
acyl carnitine	AcCa(18:2)	x	x	x	x	x	x	x	x		hICA	T. cruzi amastigotes isolated from HFF
acyl carnitine	AcCa(24:0)	ND	x	x	x	ND	ND	x	x
ceramide	Cer(d14:1/28:1)	x	x	x	ND	x	x	x	ND		C2C12u	Uninfected C2C12
ceramide	Cer(d15:0/26:2)	x	x	x	x	x	x	x	x		C2C12i	T. cruzi-infected C2C12 48hpi
ceramide	Cer(d16:1/16:0)	x	x	x	x	x	x	x	x		cICA	T. cruzi amastigotes isolated from C2C12
ceramide	Cer(d16:1/18:1)	ND	x	ND	ND	ND	ND	ND	ND
ceramide	Cer(d16:1/22:0)	x	x	x	x	x	x	x	x		X	Detected in sample
ceramide	Cer(d16:1/23:0)	x	x	x	x	x	x	x	x		ND	Not detected in sample
ceramide	Cer(d16:1/24:1)	x	x	x	x	x	x	x	x
ceramide	Cer(d17:0/26:2)	x	x	x	x	x	x	x	x
ceramide	Cer(d17:1/16:0)	x	x	x	x	x	x	x	x
ceramide	Cer(d17:1/17:0)	x	x	x	x	x	x	x	x
ceramide	Cer(d18:0/16:0)	x	x	x	x	x	x	x	x
ceramide	Cer(d18:0/16:1)	x	x	x	x	x	x	x	x
ceramide	Cer(d18:0/18:0)	x	x	x	x	x	x	x	x
ceramide	Cer(d18:0/23:0)	x	x	x	x	x	x	x	x
ceramide	Cer(d18:0/24:0)	x	x	x	x	x	x	x	x
ceramide	Cer(d18:1/16:0)	x	x	x	x	x	x	x	x
ceramide	Cer(d18:1/18:0)	x	x	x	x	x	x	x	x
ceramide	Cer(d18:1/22:0)	x	x	x	x	x	x	x	x
ceramide	Cer(d18:1/23:0)	x	x	x	x	x	x	x	x
ceramide	Cer(d18:1/23:3)	x	x	x	x	x	x	x	x
ceramide	Cer(d18:1/24:0)	x	x	x	x	x	x	x	x
ceramide	Cer(d18:1/24:1)	x	x	x	x	x	x	x	x
ceramide	Cer(d18:1/24:2)	x	x	x	x	x	x	x	x
ceramide	Cer(d18:2/16:0)	x	x	x	x	x	x	x	x
ceramide	Cer(d18:2/18:0)	x	x	x	x	x	x	x	x
ceramide	Cer(d18:2/22:0)	x	x	x	x	x	x	x	x
ceramide	Cer(d18:2/23:0)	x	x	x	x	x	x	x	x
ceramide	Cer(d20:2/18:1)	x	x	x	x	x	x	x	x
ceramide	Cer(d32:0)	ND	x	x	ND	x	x	x	x
ceramide	Cer(d32:1)	x	x	x	x	x	x	x	x
ceramide	Cer(d35:1)	x	x	x	x	x	x	x	x
ceramide	Cer(d35:2)	x	x	x	x	x	x	x	x
ceramide	Cer(d36:0)	ND	x	ND	x	x	x	x	x
ceramide	Cer(d36:1)	x	x	x	x	x	x	x	x
ceramide	Cer(d36:4)	x	x	x	x	x	x	x	x
ceramide	Cer(d37:1)	x	x	x	x	x	x	x	x
ceramide	Cer(d38:0)	x	x	x	x	x	x	x	x
ceramide	Cer(d38:1)	x	x	x	x	x	x	x	x
ceramide	Cer(d38:4)	x	x	x	x	x	x	x	x
ceramide	Cer(d40:1)	x	x	x	x	x	x	x	x
ceramide	Cer(d40:4)	x	x	x	x	x	x	x	x
ceramide	Cer(d42:2)	x	x	x	x	x	x	x	x
ceramide	Cer(d42:4)	x	x	x	x	x	x	x	x
simple Glc series	CerG1(d18:1/16:0)	x	x	x	x	x	x	x	x
simple Glc series	CerG1(d18:1/22:0)	x	x	x	x	x	x	x	x
simple Glc series	CerG1(d18:1/24:0)	x	x	x	x	x	x	x	x
simple Glc series	CerG1(d18:1/24:1)	x	x	x	x	x	x	x	x
simple Glc series	CerG1(d48:4)	x	x	x	x	x	x	x	x
simple Glc series	CerG1(d48:5)	x	x	x	x	x	x	x	x
simple Glc series	CerG1(d55:1)	x	x	x	x	x	x	x	x
simple Glc series	CerG2(d18:1/16:0)	x	x	x	x	x	x	x	x
simple Glc series	CerG2(d43:1)	x	x	x	x	x	x	x	x
simple Glc series	CerG2(d45:1)	x	x	x	x	x	x	x	x
simple Glc series	CerG3(d18:1/24:0)	x	x	x	x	x	x	x	x
simple Glc series	CerG3(d18:1/24:1)	x	x	x	x	x	x	ND	ND
cholesterol ester	ChE(20:4)	x	x	x	x	x	x	x	x
cholesterol ester	ChE(22:5)	x	x	x	x	x	x	x	x
cardiolipin	CL(18:1/16:1/16:1/16:1)	ND	x	ND	ND	x	x	x	ND
cardiolipin	CL(18:1/16:1/16:1/18:1)	x	x	ND	ND	x	x	x	x
cardiolipin	CL(18:1/16:1/18:1/18:1)	x	x	ND	ND	x	x	x	x
cardiolipin	CL(18:1/18:0/18:0/20:0)	x	x	x	x	x	x	x	x
cardiolipin	CL(18:1/18:1/18:1/18:2)	x	x	ND	ND	x	x	x	x
cardiolipin	CL(18:1/18:1/18:1/20:0)	x	x	x	x	ND	x	x	x
cardiolipin	CL(18:2/16:0/16:0/20:1)	x	x	x	x	x	x	x	x
cardiolipin	CL(18:2/16:0/18:0/22:1)	x	x	x	x	x	x	x	x
cardiolipin	CL(18:2/16:1/18:1/16:1)	ND	x	x	ND	x	x	ND	ND
cardiolipin	CL(18:2/18:0/18:1/18:1)	ND	ND	ND	ND	ND	ND	ND	x
cardiolipin	CL(18:2/18:0/18:1/20:0)	x	x	x	x	x	x	x	x
cardiolipin	CL(18:2/18:1/16:1/18:1)	x	x	ND	ND	x	x	x	x
cardiolipin	CL(18:2/18:1/16:1/20:4)	x	x	ND	ND	x	x	x	x
cardiolipin	CL(18:2/18:1/18:1/18:2)	x	x	ND	x	x	x	x	x
cardiolipin	CL(18:2/18:1/18:2/16:1)	x	x	ND	ND	x	x	ND	x
cardiolipin	CL(20:2/18:0/20:3/20:4)	x	x	ND	ND	ND	x	x	ND
cardiolipin	CL(20:4/16:1/18:1/16:1)	ND	ND	ND	ND	x	x	x	ND
cardiolipin	CL(20:4/16:1/18:1/18:1)	ND	x	ND	ND	x	x	x	ND
cardiolipin	CL(22:0/16:0/16:0/16:1)	x	x	x	x	ND	x	x	x
cardiolipin	CL(22:3/18:0/18:0/20:4)	x	x	x	x	x	x	x	x
cardiolipin	CL(24:0/16:1/16:1/18:1)	x	x	x	x	ND	x	x	x
diglyceride	DG(10:0/18:1)	x	x	x	x	x	x	x	x
diglyceride	DG(12:0/12:0)	x	x	x	x	x	x	x	x
diglyceride	DG(12:0/14:0)	x	x	x	x	x	x	x	x
diglyceride	DG(12:0/18:2)	x	x	x	x	x	x	x	x
diglyceride	DG(12:0/18:3)	x	x	x	x	x	x	x	x
diglyceride	DG(15:0/18:1)	x	x	x	x	x	x	x	x
diglyceride	DG(16:0/12:0)	x	x	x	x	x	x	x	x
diglyceride	DG(16:0/14:0)	x	x	x	x	x	x	x	x
diglyceride	DG(16:0/16:0)	x	x	x	x	x	x	x	x
diglyceride	DG(16:0/18:1)	x	x	x	x	x	x	x	x
diglyceride	DG(16:0/18:2)	x	x	x	x	x	x	x	x
diglyceride	DG(16:0/18:3)	x	x	x	x	x	x	x	x
diglyceride	DG(17:1/18:1)	x	x	x	x	x	x	x	x
diglyceride	DG(18:0/16:0)	x	x	x	x	x	x	x	x
diglyceride	DG(18:0/18:0)	x	x	x	x	x	x	x	x
diglyceride	DG(18:0/18:1)	x	x	x	x	x	x	x	x
diglyceride	DG(18:0/18:2)	x	x	x	x	x	x	x	x
diglyceride	DG(18:0/18:3)	x	x	x	x	x	x	x	x
diglyceride	DG(18:0/20:3)	x	x	x	x	x	x	x	x
diglyceride	DG(18:0/20:4)	x	x	x	x	x	x	x	x
diglyceride	DG(18:0/22:0)	x	x	x	x	x	x	x	x
diglyceride	DG(18:1/12:0)	x	x	x	x	x	x	x	x
diglyceride	DG(18:1/14:0)	x	x	x	x	x	x	x	x
diglyceride	DG(18:1/18:1)	x	x	x	x	x	x	x	x
diglyceride	DG(18:1/18:2)	x	x	x	x	x	x	x	x
diglyceride	DG(18:1/22:0)	x	x	x	x	x	x	x	x
diglyceride	DG(18:2p)	x	x	x	x	x	x	x	x
diglyceride	DG(26:2p)	x	x	x	x	x	x	x	x
diglyceride	DG(28:0)	x	x	x	x	x	x	x	x
diglyceride	DG(32:0p)	x	x	x	x	x	x	x	x
diglyceride	DG(33:1/18:1)	x	x	x	x	x	x	x	x
diglyceride	DG(36:2p)	x	x	x	x	x	x	x	x
diglyceride	DG(36:4)	x	x	x	x	x	x	x	x
diglyceride	DG(36:6)	x	x	x	x	x	x	x	ND
diglyceride	DG(37:6)	x	x	x	x	ND	x	x	ND
diglyceride	DG(38:2)	x	x	x	x	x	x	x	x
diglyceride	DG(38:6)	x	x	x	x	x	x	x	x
diglyceride	DG(38:7)	x	x	x	x	x	ND	ND	ND
diglyceride	DG(39:3)	x	x	x	x	x	x	x	x
diglyceride	DG(4:0/8:0)	x	x	x	x	x	x	x	x
diglyceride	DG(40:6)	x	x	x	x	x	x	x	x
diglyceride	DG(40:7)	x	x	x	x	x	x	x	x
diglyceride	DG(42:3)	x	x	x	x	x	x	x	x
diglyceride	DG(43:1)	x	x	x	x	x	x	x	x
diglyceride	DG(45:1)	x	x	x	x	x	x	x	x
diglyceride	DG(45:2)	x	x	x	x	x	x	x	x
diglyceride	DG(49:1)	x	x	x	x	x	x	x	x
diglyceride	DG(51:0)	x	x	x	x	x	x	x	x
diglyceride	DG(51:1)	x	x	x	x	x	x	x	x
diglyceride	DG(52:3)	x	x	x	x	x	x	x	x
diglyceride	DG(53:1)	x	x	x	x	x	x	x	x
diglyceride	DG(54:1)	x	x	x	x	x	x	x	x
diglyceride	DG(55:2)	x	x	x	x	x	x	x	x
diglyceride	DG(56:2)	x	x	x	x	x	x	x	x
diglyceride	DG(6:0/8:0)	x	x	x	x	x	x	x	x
diglyceride	DG(8:0/14:0)	x	x	x	x	x	x	x	x
diglyceride	DG(8:0/18:1)	x	x	x	x	x	x	x	x
diglyceride	DG(9:0/9:0)	x	x	x	x	x	x	x	x
dimethylphosphatidylethanolamine	dMePE(14:0p/18:1)	x	x	x	x	ND	x	x	x
dimethylphosphatidylethanolamine	dMePE(14:0p/18:2)	ND	x	x	x	x	x	x	x
dimethylphosphatidylethanolamine	dMePE(14:0p/20:3)	x	x	x	x	x	x	x	x
dimethylphosphatidylethanolamine	dMePE(14:0p/20:4)	x	x	x	x	x	x	x	x
dimethylphosphatidylethanolamine	dMePE(16:0/16:1)	x	x	x	x	ND	x	x	x
dimethylphosphatidylethanolamine	dMePE(16:0/18:1)	x	x	x	x	x	x	x	x
dimethylphosphatidylethanolamine	dMePE(16:0/18:2)	x	x	x	x	x	x	x	x
dimethylphosphatidylethanolamine	dMePE(16:0p/18:1)	x	x	x	x	x	x	x	x
dimethylphosphatidylethanolamine	dMePE(16:0p/22:6)	x	x	x	x	x	x	x	x
dimethylphosphatidylethanolamine	dMePE(16:1/18:1)	x	x	x	x	ND	x	x	x
dimethylphosphatidylethanolamine	dMePE(16:1p/22:6)	x	x	x	ND	x	x	x	x
dimethylphosphatidylethanolamine	dMePE(18:0/18:1)	x	x	x	x	x	x	x	x
dimethylphosphatidylethanolamine	dMePE(18:0/18:2)	x	x	x	x	x	x	x	x
dimethylphosphatidylethanolamine	dMePE(18:1/18:2)	x	x	x	x	ND	x	x	x
dimethylphosphatidylethanolamine	dMePE(30:1/18:1)	x	x	x	x	x	x	x	x
dimethylphosphatidylethanolamine	dMePE(30:1p)	x	x	x	x	x	x	x	x
dimethylphosphatidylethanolamine	dMePE(32:1/18:1)	x	x	x	x	x	x	x	x
dimethylphosphatidylethanolamine	dMePE(32:1/18:2)	x	x	x	x	x	x	x	x
dimethylphosphatidylethanolamine	dMePE(32:1/20:4)	x	x	x	x	x	x	x	x
dimethylphosphatidylethanolamine	dMePE(32:1p)	x	x	x	x	ND	x	x	x
dimethylphosphatidylethanolamine	dMePE(32:2p)	x	x	x	x	x	x	x	x
dimethylphosphatidylethanolamine	dMePE(34:1p)	ND	ND	x	ND	ND	x	x	x
dimethylphosphatidylethanolamine	dMePE(34:2p)	x	x	x	x	x	x	x	x
dimethylphosphatidylethanolamine	dMePE(38:1p)	x	x	x	x	x	x	x	x
dimethylphosphatidylethanolamine	dMePE(38:5p)	x	x	x	ND	x	x	x	x
dimethylphosphatidylethanolamine	dMePE(38:6p)	x	x	x	ND	x	x	x	x
dimethylphosphatidylethanolamine	dMePE(48:2)	x	x	x	x	x	x	x	x
dimethylphosphatidylethanolamine	dMePE(48:3)	ND	x	x	x	x	x	x	x
dimethylphosphatidylethanolamine	dMePE(50:5)	x	x	x	x	x	x	x	x
dimethylphosphatidylethanolamine	dMePE(52:2)	x	x	x	ND	x	x	x	x
dimethylphosphatidylethanolamine	dMePE(52:4)	x	x	x	x	x	x	x	x
dimethylphosphatidylethanolamine	dMePE(54:5)	x	x	x	x	x	x	x	x
lysodimethylphosphatidylethanolamine	LdMePE(18:0)	ND	x	ND	ND	ND	x	ND	x
lysodimethylphosphatidylethanolamine	LdMePE(18:1)	ND	x	x	ND	ND	x	x	x
lysodimethylphosphatidylethanolamine	LdMePE(18:2)	ND	x	x	x	ND	ND	x	x
lysophosphatidic acid	LPA(18:0)	ND	x	ND	x	ND	ND	ND	ND
lysophosphatidylcholine	LPC(14:0)	x	x	x	x	x	x	x	x
lysophosphatidylcholine	LPC(14:0e)	x	x	x	x	x	x	x	x
lysophosphatidylcholine	LPC(16:0)	x	x	x	x	x	x	x	x
lysophosphatidylcholine	LPC(16:0e)	x	x	x	x	x	x	x	x
lysophosphatidylcholine	LPC(16:0p)	x	x	x	x	x	x	x	x
lysophosphatidylcholine	LPC(16:1)	x	x	x	x	x	x	x	x
lysophosphatidylcholine	LPC(16:1p)	x	x	x	x	x	x	x	x
lysophosphatidylcholine	LPC(16:2)	ND	x	x	x	x	x	x	x
lysophosphatidylcholine	LPC(17:0)	x	x	x	x	x	x	x	x
lysophosphatidylcholine	LPC(18:0)	x	x	x	x	x	x	x	x
lysophosphatidylcholine	LPC(18:0e)	x	x	x	x	x	x	x	x
lysophosphatidylcholine	LPC(18:0p)	x	x	x	x	x	x	x	x
lysophosphatidylcholine	LPC(18:1)	x	x	x	x	x	x	x	x
lysophosphatidylcholine	LPC(18:1p)	x	x	x	x	x	ND	x	x
lysophosphatidylcholine	LPC(18:2)	x	x	x	x	x	x	x	x
lysophosphatidylcholine	LPC(18:2p)	x	x	x	x	x	x	x	x
lysophosphatidylcholine	LPC(18:3)	x	x	x	x	x	x	x	x
lysophosphatidylcholine	LPC(19:0)	x	x	x	x	x	x	x	x
lysophosphatidylcholine	LPC(19:1)	x	x	x	x	x	x	x	x
lysophosphatidylcholine	LPC(19:2e)	x	x	x	x	x	x	x	x
lysophosphatidylcholine	LPC(20:1)	x	x	x	x	x	x	x	x
lysophosphatidylcholine	LPC(20:2)	x	x	x	x	x	x	x	x
lysophosphatidylcholine	LPC(20:3)	x	x	x	x	x	x	x	x
lysophosphatidylcholine	LPC(20:4)	x	x	x	x	x	x	x	x
lysophosphatidylcholine	LPC(20:5)	x	x	x	x	x	x	x	x
lysophosphatidylcholine	LPC(22:0)	x	x	x	x	x	x	x	x
lysophosphatidylcholine	LPC(22:1)	x	x	x	x	x	x	x	x
lysophosphatidylcholine	LPC(22:2)	x	x	x	x	x	x	x	x
lysophosphatidylcholine	LPC(22:3)	x	x	x	x	x	x	x	x
lysophosphatidylcholine	LPC(22:4)	x	x	x	x	x	x	x	x
lysophosphatidylcholine	LPC(22:5)	x	x	x	x	x	x	x	x
lysophosphatidylcholine	LPC(22:6)	x	x	x	x	x	x	x	x
lysophosphatidylcholine	LPC(28:0)	x	x	x	x	x	x	x	x
lysophosphatidylcholine	LPC(28:2)	ND	x	ND	ND	ND	ND	ND	ND
lysophosphatidylcholine	LPC(32:0)	x	x	x	x	x	x	x	x
lysophosphatidylcholine	LPC(32:1)	x	x	x	x	x	x	x	x
lysophosphatidylcholine	LPC(34:0)	x	x	x	x	x	x	x	x
lysophosphatidylcholine	LPC(34:1)	x	x	x	x	x	x	x	x
lysophosphatidylcholine	LPC(36:1)	x	x	x	x	x	x	x	x
lysophosphatidylethanolamine	LPE(16:0)	x	x	x	ND	ND	x	ND	ND
lysophosphatidylethanolamine	LPE(16:0p)	x	x	x	x	x	x	x	x
lysophosphatidylethanolamine	LPE(16:1)	ND	ND	x	x	ND	x	x	x
lysophosphatidylethanolamine	LPE(18:0)	x	x	x	x	x	x	ND	x
lysophosphatidylethanolamine	LPE(18:0e)	x	x	x	x	x	x	x	x
lysophosphatidylethanolamine	LPE(18:0p)	x	x	x	x	x	x	x	x
lysophosphatidylethanolamine	LPE(18:1)	x	x	x	x	x	x	x	x
lysophosphatidylethanolamine	LPE(18:2)	ND	x	x	x	ND	x	x	x
lysophosphatidylethanolamine	LPE(18:2e)	x	x	x	x	x	x	x	x
lysophosphatidylethanolamine	LPE(19:1)	x	x	x	x	x	x	x	x
lysophosphatidylethanolamine	LPE(19:2)	ND	x	x	x	x	x	x	x
lysophosphatidylethanolamine	LPE(20:3e)	x	x	x	x	x	x	x	x
lysophosphatidylethanolamine	LPE(22:4)	x	x	x	ND	x	x	ND	ND
lysophosphatidylethanolamine	LPE(22:4e)	x	x	x	ND	x	x	x	x
lysophosphatidylethanolamine	LPE(22:5)	x	x	x	ND	x	x	x	x
lysophosphatidylethanolamine	LPE(22:6)	x	x	x	x	ND	x	x	ND
lysophosphatidylethanol	LPEt(38:0)	x	x	x	x	x	x	x	x
lysophosphatidylinositol	LPI(18:1)	x	x	x	ND	ND	x	x	x
lysophosphatidylinositol	LPI(18:2)	ND	x	x	x	ND	ND	x	x
lysophosphatidylserine	LPS(18:1)	x	x	x	x	ND	x	x	x
lysophosphatidylserine	LPS(24:0)	ND	x	ND	ND	ND	ND	ND	ND
lysophosphatidylserine	LPS(25:0)	x	x	ND	x	ND	ND	ND	ND
lysophosphatidylserine	LPS(26:0)	ND	x	x	x	ND	ND	ND	x
lysophosphatidylserine	LPS(27:0)	x	x	x	x	x	ND	ND	x
monoglyceride	MG(18:0p)	x	x	x	x	x	x	x	x
monoglyceride	MG(18:1)	x	x	x	x	x	x	x	x
monoglyceride	MG(18:2)	x	x	x	x	x	x	x	x
monoglyceride	MG(18:3)	x	x	x	x	x	x	x	x
monoglyceride	MG(28:0)	x	x	x	x	x	x	x	x
monoglyceride	MG(34:1)	x	x	x	x	x	x	x	x
phosphatidic acid	PA(16:0/18:1)	x	x	ND	ND	x	x	x	x
phosphatidic acid	PA(18:0/18:1)	x	x	x	x	x	x	x	x
phosphatidic acid	PA(18:0/18:2)	x	x	x	x	ND	x	x	x
phosphatidic acid	PA(18:0/20:3)	x	x	x	ND	ND	x	x	x
phosphatidylcholine	PC(10:0p/12:0)	ND	ND	x	ND	x	ND	x	ND
phosphatidylcholine	PC(11:0/20:0)	x	x	x	ND	x	x	x	x
phosphatidylcholine	PC(12:0/20:2)	x	x	x	x	x	x	x	x
phosphatidylcholine	PC(12:0e/12:0)	x	x	x	x	x	x	x	x
phosphatidylcholine	PC(12:0e/18:1)	x	x	x	x	x	x	x	x
phosphatidylcholine	PC(12:0e/8:0)	x	x	x	x	x	x	x	x
phosphatidylcholine	PC(14:0/14:0)	x	x	x	x	x	x	x	x
phosphatidylcholine	PC(14:0/22:6)	x	x	x	x	x	x	x	x
phosphatidylcholine	PC(14:0e/18:1)	x	x	x	x	x	x	x	x
phosphatidylcholine	PC(14:0p/18:1)	x	x	x	x	x	x	x	x
phosphatidylcholine	PC(14:0p/20:1)	x	x	x	x	x	x	x	x
phosphatidylcholine	PC(14:0p/22:4)	x	x	x	x	x	x	x	x
phosphatidylcholine	PC(15:0/16:0)	x	x	x	x	x	x	x	x
phosphatidylcholine	PC(15:0/18:1)	x	x	x	x	x	x	x	x
phosphatidylcholine	PC(15:0/18:2)	x	x	x	x	x	x	x	x
phosphatidylcholine	PC(15:0/22:4)	x	x	x	x	x	x	x	x
phosphatidylcholine	PC(16:0/13:0)	x	x	x	x	x	x	x	x
phosphatidylcholine	PC(16:0/14:0)	x	x	x	x	x	x	x	x
phosphatidylcholine	PC(16:0/16:0)	x	x	x	x	x	x	x	x
phosphatidylcholine	PC(16:0/16:1)	x	x	x	x	x	x	x	x
phosphatidylcholine	PC(16:0/17:0)	x	x	x	x	x	x	x	x
phosphatidylcholine	PC(16:0/18:1)	x	x	x	x	x	x	x	x
phosphatidylcholine	PC(16:0/18:2)	x	x	x	x	x	x	x	x
phosphatidylcholine	PC(16:0/18:3)	x	x	x	x	x	x	x	x
phosphatidylcholine	PC(16:0/20:3)	x	x	x	x	x	x	x	x
phosphatidylcholine	PC(16:0/20:4)	x	x	x	x	x	x	x	x
phosphatidylcholine	PC(16:0/20:5)	x	x	x	x	x	x	x	x
phosphatidylcholine	PC(16:0/22:5)	x	x	x	x	x	x	x	x
phosphatidylcholine	PC(16:0/22:6)	x	x	x	x	x	x	x	x
phosphatidylcholine	PC(16:0/9:0)	x	x	x	x	x	x	x	x
phosphatidylcholine	PC(16:0e/16:0)	x	x	x	x	x	x	x	x
phosphatidylcholine	PC(16:0e/16:1)	x	x	x	x	x	x	x	x
phosphatidylcholine	PC(16:0e/18:0)	x	x	x	x	x	x	x	x
phosphatidylcholine	PC(16:0e/18:1)	x	x	x	x	x	x	x	x
phosphatidylcholine	PC(16:0e/18:2)	x	x	x	x	x	x	x	x
phosphatidylcholine	PC(16:0e/20:3)	x	x	x	x	x	x	x	x
phosphatidylcholine	PC(16:0e/20:4)	x	x	x	x	x	x	x	x
phosphatidylcholine	PC(16:0p/16:0)	x	x	x	x	x	x	x	x
phosphatidylcholine	PC(16:0p/18:1)	x	x	x	x	x	x	x	x
phosphatidylcholine	PC(16:0p/20:1)	x	x	x	x	x	x	x	x
phosphatidylcholine	PC(16:0p/20:3)	x	x	x	x	x	x	x	x
phosphatidylcholine	PC(16:1/16:1)	x	x	x	x	x	x	x	x
phosphatidylcholine	PC(16:1/18:1)	x	x	x	x	x	x	x	x
phosphatidylcholine	PC(16:1/18:2)	x	x	x	x	x	x	x	x
phosphatidylcholine	PC(16:1/22:6)	x	x	x	x	x	x	x	x
phosphatidylcholine	PC(16:1p/18:1)	x	x	x	x	x	x	x	x
phosphatidylcholine	PC(17:0/18:1)	x	x	x	x	x	x	x	x
phosphatidylcholine	PC(17:0/18:2)	x	x	x	x	x	x	x	x
phosphatidylcholine	PC(17:1/16:0)	x	x	x	x	x	x	x	x
phosphatidylcholine	PC(17:1/18:0)	x	x	x	x	x	x	x	x
phosphatidylcholine	PC(17:1/18:1)	x	x	x	x	x	x	x	x
phosphatidylcholine	PC(18:0/13:0)	x	x	x	x	x	x	x	x
phosphatidylcholine	PC(18:0/14:1)	x	x	x	x	x	x	x	x
phosphatidylcholine	PC(18:0/16:0)	x	x	x	x	x	x	x	x
phosphatidylcholine	PC(18:0/18:1)	x	x	x	x	x	x	x	x
phosphatidylcholine	PC(18:0/18:2)	x	x	x	x	x	x	x	x
phosphatidylcholine	PC(18:0/20:2)	x	x	x	x	x	x	x	x
phosphatidylcholine	PC(18:0/20:3)	x	x	x	x	x	x	x	x
phosphatidylcholine	PC(18:0/20:4)	x	x	x	x	x	x	x	x
phosphatidylcholine	PC(18:0/22:4)	x	x	x	x	x	x	x	x
phosphatidylcholine	PC(18:0/22:5)	x	x	x	x	x	x	x	x
phosphatidylcholine	PC(18:0/22:6)	x	x	x	x	x	x	x	x
phosphatidylcholine	PC(18:0e/18:1)	x	x	x	x	x	x	x	x
phosphatidylcholine	PC(18:0p/15:0)	x	x	x	x	x	x	x	x
phosphatidylcholine	PC(18:0p/16:0)	x	x	x	x	x	x	x	x
phosphatidylcholine	PC(18:0p/16:1)	x	x	x	x	x	x	x	x
phosphatidylcholine	PC(18:0p/18:1)	x	x	x	x	x	x	x	x
phosphatidylcholine	PC(18:0p/18:2)	x	x	x	x	x	x	x	x
phosphatidylcholine	PC(18:0p/20:3)	x	x	x	x	x	x	x	x
phosphatidylcholine	PC(18:0p/20:4)	x	x	x	x	x	x	x	x
phosphatidylcholine	PC(18:1/12:0)	x	x	x	x	x	x	x	x
phosphatidylcholine	PC(18:1/13:0)	x	x	x	x	x	x	x	x
phosphatidylcholine	PC(18:1/14:1)	x	x	x	x	x	x	x	x
phosphatidylcholine	PC(18:1/18:1)	x	x	x	x	x	x	x	x
phosphatidylcholine	PC(18:1/18:2)	x	x	x	x	x	x	x	x
phosphatidylcholine	PC(18:1/20:3)	x	x	x	x	x	x	x	x
phosphatidylcholine	PC(18:1/20:4)	x	x	x	x	x	x	x	x
phosphatidylcholine	PC(18:1/20:5)	x	x	x	x	x	x	x	x
phosphatidylcholine	PC(18:1/22:4)	x	x	x	x	x	x	x	x
phosphatidylcholine	PC(18:1/22:5)	x	x	x	x	x	x	x	x
phosphatidylcholine	PC(18:1p/18:2)	x	x	x	x	x	x	x	x
phosphatidylcholine	PC(18:2/13:0)	x	x	x	x	x	x	x	x
phosphatidylcholine	PC(18:2/18:2)	x	x	x	x	x	x	x	x
phosphatidylcholine	PC(18:2/20:4)	x	x	x	x	x	x	x	x
phosphatidylcholine	PC(18:2/22:6)	x	x	x	x	x	x	x	x
phosphatidylcholine	PC(18:2p/16:0)	x	x	x	x	x	x	x	x
phosphatidylcholine	PC(18:2p/18:0)	x	x	x	x	x	x	x	x
phosphatidylcholine	PC(18:2p/18:1)	x	x	x	x	x	x	x	x
phosphatidylcholine	PC(18:3/22:6)	x	x	x	x	x	x	x	x
phosphatidylcholine	PC(18:4/18:1)	x	x	x	x	x	x	x	x
phosphatidylcholine	PC(18:4/20:2)	x	x	x	x	x	x	x	x
phosphatidylcholine	PC(19:0/14:1)	x	x	x	x	x	x	x	x
phosphatidylcholine	PC(19:1/18:0)	x	x	x	x	x	x	x	x
phosphatidylcholine	PC(20:0/12:1)	x	x	x	x	x	x	x	x
phosphatidylcholine	PC(20:0/18:3)	x	x	x	x	x	x	x	x
phosphatidylcholine	PC(20:1/18:1)	x	x	x	x	x	x	x	x
phosphatidylcholine	PC(20:1p/18:1)	x	x	x	x	x	x	x	x
phosphatidylcholine	PC(20:2/14:1)	x	x	x	x	x	x	x	x
phosphatidylcholine	PC(20:2/18:2)	x	x	x	x	x	x	x	x
phosphatidylcholine	PC(20:3/14:1)	x	x	x	x	x	x	x	x
phosphatidylcholine	PC(20:4/13:0)	x	x	x	ND	x	x	x	ND
phosphatidylcholine	PC(20:4/21:0)	x	x	ND	x	ND	x	x	x
phosphatidylcholine	PC(22:3/12:1)	x	x	x	x	x	x	x	x
phosphatidylcholine	PC(22:4/14:1)	x	x	x	x	x	x	x	x
phosphatidylcholine	PC(22:4/18:2)	x	x	x	x	x	x	x	x
phosphatidylcholine	PC(22:5/18:2)	x	x	x	x	x	x	x	x
phosphatidylcholine	PC(24:0)	x	x	x	x	x	x	x	x
phosphatidylcholine	PC(24:2/12:1)	x	x	x	x	x	x	x	x
phosphatidylcholine	PC(25:0)	x	x	x	x	x	x	x	x
phosphatidylcholine	PC(25:1)	x	x	x	x	x	x	x	x
phosphatidylcholine	PC(26:0)	x	x	x	x	x	x	x	x
phosphatidylcholine	PC(28:0)	x	x	x	x	x	x	x	x
phosphatidylcholine	PC(30:0)	x	x	x	x	x	x	x	x
phosphatidylcholine	PC(30:0e)	x	x	x	x	x	x	x	x
phosphatidylcholine	PC(30:1)	x	x	x	x	x	x	x	x
phosphatidylcholine	PC(30:6p)	ND	x	x	x	ND	ND	x	x
phosphatidylcholine	PC(31:2p)	x	x	x	x	x	x	x	x
phosphatidylcholine	PC(31:9)	x	x	x	x	x	x	x	x
phosphatidylcholine	PC(32:0)	x	x	x	x	x	x	x	x
phosphatidylcholine	PC(32:1)	x	x	x	x	x	x	x	x
phosphatidylcholine	PC(32:1p)	x	x	x	x	x	x	x	x
phosphatidylcholine	PC(32:2p)	x	x	x	x	x	x	x	x
phosphatidylcholine	PC(32:3)	x	x	x	x	x	x	x	x
phosphatidylcholine	PC(32:6p)	x	x	x	x	x	x	x	x
phosphatidylcholine	PC(33:0)	x	x	x	x	x	x	x	x
phosphatidylcholine	PC(33:0e)	x	x	x	x	x	x	x	x
phosphatidylcholine	PC(33:0p)	x	x	x	x	x	x	x	x
phosphatidylcholine	PC(33:1p)	x	x	x	x	x	x	x	x
phosphatidylcholine	PC(33:2)	x	x	x	x	x	x	x	x
phosphatidylcholine	PC(33:2p)	x	x	x	x	x	x	x	x
phosphatidylcholine	PC(33:3)	x	x	x	x	x	x	x	x
phosphatidylcholine	PC(34:1p)	x	x	x	x	x	x	x	x
phosphatidylcholine	PC(34:2)	x	x	x	x	x	x	x	x
phosphatidylcholine	PC(34:2e)	x	x	x	x	x	x	x	x
phosphatidylcholine	PC(34:2p)	x	x	x	x	x	x	x	x
phosphatidylcholine	PC(34:3p)	x	x	x	x	x	x	x	x
phosphatidylcholine	PC(34:5)	x	x	x	x	x	x	x	x
phosphatidylcholine	PC(34:6)	x	x	x	x	x	x	x	x
phosphatidylcholine	PC(35:0)	x	x	x	x	x	x	x	x
phosphatidylcholine	PC(35:0p)	x	x	x	x	x	x	x	x
phosphatidylcholine	PC(35:1)	x	x	x	x	x	x	x	x
phosphatidylcholine	PC(35:1p)	x	x	x	x	x	x	x	x
phosphatidylcholine	PC(35:2)	x	x	x	x	x	x	x	x
phosphatidylcholine	PC(35:2p)	x	x	x	x	x	x	x	x
phosphatidylcholine	PC(35:3)	x	x	x	x	x	x	x	x
phosphatidylcholine	PC(35:4)	x	x	x	x	x	x	x	x
phosphatidylcholine	PC(35:6)	x	x	x	x	x	x	x	x
phosphatidylcholine	PC(36:0)	x	x	x	x	x	x	x	x
phosphatidylcholine	PC(36:0e)	x	x	x	x	x	x	x	x
phosphatidylcholine	PC(36:2e)	x	x	x	x	x	x	x	x
phosphatidylcholine	PC(36:3)	x	x	x	x	x	x	x	x
phosphatidylcholine	PC(36:3p)	x	x	x	x	x	x	x	x
phosphatidylcholine	PC(36:4)	x	x	x	x	x	x	x	x
phosphatidylcholine	PC(36:4e)	x	x	x	x	x	x	x	x
phosphatidylcholine	PC(36:4p)	x	x	x	x	x	x	x	x
phosphatidylcholine	PC(36:5)	x	x	x	x	x	x	x	x
phosphatidylcholine	PC(36:6)	x	x	x	x	x	x	x	x
phosphatidylcholine	PC(37:1)	x	x	x	x	x	x	x	x
phosphatidylcholine	PC(37:2)	x	x	x	x	x	x	x	x
phosphatidylcholine	PC(37:3)	x	x	x	x	x	x	x	x
phosphatidylcholine	PC(37:4)	x	x	x	x	x	x	x	x
phosphatidylcholine	PC(37:5)	x	x	x	x	x	x	x	x
phosphatidylcholine	PC(37:6)	x	x	x	x	x	x	x	x
phosphatidylcholine	PC(38:0e)	x	x	x	x	x	x	x	x
phosphatidylcholine	PC(38:1)	x	x	x	x	x	x	x	x
phosphatidylcholine	PC(38:1e)	x	x	x	x	x	x	x	x
phosphatidylcholine	PC(38:2)	x	x	x	x	x	x	x	x
phosphatidylcholine	PC(38:2e)	x	x	x	x	x	x	x	x
phosphatidylcholine	PC(38:2p)	x	x	x	x	x	x	x	x
phosphatidylcholine	PC(38:3e)	x	x	x	x	x	x	x	x
phosphatidylcholine	PC(38:3p)	x	x	x	x	ND	x	x	x
phosphatidylcholine	PC(38:4e)	x	x	x	x	x	x	x	x
phosphatidylcholine	PC(38:4p)	x	x	x	x	x	x	x	x
phosphatidylcholine	PC(38:5)	x	x	x	x	x	x	x	x
phosphatidylcholine	PC(38:5p)	x	x	x	x	x	x	x	x
phosphatidylcholine	PC(38:6e)	x	x	x	x	x	x	x	x
phosphatidylcholine	PC(38:6p)	x	x	x	x	x	x	x	x
phosphatidylcholine	PC(38:8)	x	x	x	x	x	x	x	x
phosphatidylcholine	PC(38:9)	x	x	x	x	x	ND	x	x
phosphatidylcholine	PC(39:1)	ND	x	ND	ND	x	x	x	x
phosphatidylcholine	PC(39:2)	x	x	x	x	x	x	x	x
phosphatidylcholine	PC(39:2p)	x	x	x	x	x	x	x	x
phosphatidylcholine	PC(39:3)	x	x	x	x	x	x	x	x
phosphatidylcholine	PC(39:4)	x	x	x	x	x	x	x	x
phosphatidylcholine	PC(39:5)	x	x	x	x	x	x	x	x
phosphatidylcholine	PC(39:6)	x	x	x	x	x	x	x	x
phosphatidylcholine	PC(39:7)	x	x	x	x	x	x	x	x
phosphatidylcholine	PC(40:0)	x	x	x	x	x	x	x	x
phosphatidylcholine	PC(40:1)	x	x	x	x	x	x	x	x
phosphatidylcholine	PC(40:10)	x	x	x	x	ND	x	x	x
phosphatidylcholine	PC(40:1e)	x	x	x	x	x	x	x	x
phosphatidylcholine	PC(40:2)	x	x	x	x	x	x	x	x
phosphatidylcholine	PC(40:2e)	x	x	x	x	x	x	x	x
phosphatidylcholine	PC(40:2p)	x	x	x	ND	x	x	x	x
phosphatidylcholine	PC(40:3)	x	x	x	x	x	x	x	x
phosphatidylcholine	PC(40:3p)	x	x	x	x	x	x	x	x
phosphatidylcholine	PC(40:4)	x	x	x	x	x	x	x	x
phosphatidylcholine	PC(40:5e)	x	x	x	x	x	x	x	x
phosphatidylcholine	PC(40:5p)	x	x	x	x	x	x	x	x
phosphatidylcholine	PC(40:6e)	x	x	x	x	x	x	x	x
phosphatidylcholine	PC(40:6p)	x	x	x	x	x	x	x	x
phosphatidylcholine	PC(40:7)	x	x	x	x	x	x	x	x
phosphatidylcholine	PC(40:8)	x	x	x	x	x	x	x	x
phosphatidylcholine	PC(40:8p)	x	x	x	x	ND	x	x	x
phosphatidylcholine	PC(41:0p)	x	x	x	x	x	x	x	x
phosphatidylcholine	PC(42:0)	x	x	x	x	x	x	x	x
phosphatidylcholine	PC(42:1)	x	x	x	x	x	x	x	x
phosphatidylcholine	PC(42:10)	x	x	x	x	x	x	x	x
phosphatidylcholine	PC(42:11)	x	x	x	x	x	x	x	x
phosphatidylcholine	PC(42:1e)	x	x	x	x	x	x	x	x
phosphatidylcholine	PC(42:2)	x	x	x	x	x	x	x	x
phosphatidylcholine	PC(42:2e)	x	x	x	x	x	x	x	x
phosphatidylcholine	PC(42:5)	x	x	x	x	x	x	x	x
phosphatidylcholine	PC(42:6)	x	x	x	x	x	x	x	x
phosphatidylcholine	PC(42:6p)	x	x	x	x	x	x	x	x
phosphatidylcholine	PC(42:7)	x	x	x	x	x	x	x	x
phosphatidylcholine	PC(42:8)	x	x	x	x	x	x	x	x
phosphatidylcholine	PC(42:9)	x	x	x	x	x	x	x	x
phosphatidylcholine	PC(43:0e)	x	x	x	x	ND	ND	x	ND
phosphatidylcholine	PC(43:0p)	x	x	x	x	x	x	x	x
phosphatidylcholine	PC(44:1)	x	x	x	x	x	x	x	x
phosphatidylcholine	PC(44:10)	x	x	x	x	x	x	x	x
phosphatidylcholine	PC(44:11)	x	x	x	x	x	x	x	x
phosphatidylcholine	PC(44:12)	x	x	x	x	x	x	x	x
phosphatidylcholine	PC(44:2)	x	x	x	x	x	x	x	x
phosphatidylcholine	PC(44:2e)	x	x	x	x	x	x	x	x
phosphatidylcholine	PC(44:3)	x	x	x	x	x	x	x	x
phosphatidylcholine	PC(44:4)	x	x	x	x	x	x	x	x
phosphatidylcholine	PC(44:6)	x	x	x	ND	x	x	ND	x
phosphatidylcholine	PC(44:8)	x	x	x	x	ND	x	x	x
phosphatidylcholine	PC(46:5)	ND	x	ND	x	x	x	x	x
phosphatidylcholine	PC(46:6)	ND	x	x	x	x	x	x	x
phosphatidylcholine	PC(54:0)	x	x	x	x	x	x	x	x
phosphatidylcholine	PC(8:0/22:0)	x	x	x	x	x	x	x	x
phosphatidylcholine	PC(8:0/24:1)	x	x	x	x	x	x	x	x
phosphatidylcholine	PC(8:0e/8:0)	x	x	x	x	x	x	x	x
phosphatidylethanolamine	PE(16:0/16:1)	x	x	x	x	x	x	x	x
phosphatidylethanolamine	PE(16:0/18:1)	x	x	x	x	x	x	x	x
phosphatidylethanolamine	PE(16:0/18:2)	x	x	x	x	x	x	x	x
phosphatidylethanolamine	PE(16:0/20:4)	x	x	x	x	x	x	x	x
phosphatidylethanolamine	PE(16:0/22:6)	x	x	x	x	x	x	x	x
phosphatidylethanolamine	PE(16:0e/18:1)	x	x	x	x	x	x	x	x
phosphatidylethanolamine	PE(16:0e/18:2)	x	x	x	x	x	x	x	x
phosphatidylethanolamine	PE(16:0e/20:4)	x	x	x	x	x	x	x	x
phosphatidylethanolamine	PE(16:0p/16:1)	x	x	x	x	x	x	x	x
phosphatidylethanolamine	PE(16:0p/17:1)	x	x	x	x	x	x	x	x
phosphatidylethanolamine	PE(16:0p/18:1)	x	x	x	x	x	x	x	x
phosphatidylethanolamine	PE(16:0p/18:2)	x	x	x	x	x	x	x	x
phosphatidylethanolamine	PE(16:0p/20:3)	x	x	x	x	x	x	x	x
phosphatidylethanolamine	PE(16:0p/20:4)	x	x	x	x	x	x	x	x
phosphatidylethanolamine	PE(16:0p/22:1)	x	x	x	x	x	x	x	x
phosphatidylethanolamine	PE(16:0p/22:3)	x	x	x	x	x	x	x	x
phosphatidylethanolamine	PE(16:0p/22:4)	x	x	x	x	x	x	x	x
phosphatidylethanolamine	PE(16:1/18:1)	x	x	x	x	x	x	x	x
phosphatidylethanolamine	PE(16:1p/18:2)	x	x	x	x	x	x	x	x
phosphatidylethanolamine	PE(17:1/18:2)	x	x	x	x	x	x	x	x
phosphatidylethanolamine	PE(18:0/16:0)	x	x	x	x	x	x	x	x
phosphatidylethanolamine	PE(18:0/18:0)	x	x	x	x	x	x	x	x
phosphatidylethanolamine	PE(18:0/18:1)	x	x	x	x	x	x	x	x
phosphatidylethanolamine	PE(18:0/18:2)	x	x	x	x	x	x	x	x
phosphatidylethanolamine	PE(18:0/20:1)	x	x	x	x	x	x	x	x
phosphatidylethanolamine	PE(18:0/20:2)	x	x	x	x	x	x	x	x
phosphatidylethanolamine	PE(18:0/20:3)	x	x	x	x	x	x	x	x
phosphatidylethanolamine	PE(18:0/20:4)	x	x	x	x	x	x	x	x
phosphatidylethanolamine	PE(18:0/20:5)	x	x	x	x	x	x	x	x
phosphatidylethanolamine	PE(18:0/22:4)	x	x	x	x	x	x	x	x
phosphatidylethanolamine	PE(18:0/22:5)	x	x	x	x	x	x	x	x
phosphatidylethanolamine	PE(18:0/22:6)	x	x	x	x	x	x	x	x
phosphatidylethanolamine	PE(18:0e/20:4)	x	x	x	x	x	x	x	x
phosphatidylethanolamine	PE(18:0e/22:5)	x	x	x	ND	x	x	x	x
phosphatidylethanolamine	PE(18:0p/18:1)	x	x	x	x	x	x	x	x
phosphatidylethanolamine	PE(18:0p/18:2)	x	x	x	x	x	x	x	x
phosphatidylethanolamine	PE(18:0p/20:3)	x	x	x	x	x	x	x	x
phosphatidylethanolamine	PE(18:0p/20:4)	x	x	x	x	x	x	x	x
phosphatidylethanolamine	PE(18:0p/22:4)	x	x	x	x	x	x	x	x
phosphatidylethanolamine	PE(18:0p/22:5)	x	x	x	x	x	x	x	x
phosphatidylethanolamine	PE(18:0p/22:6)	x	x	x	x	x	x	x	x
phosphatidylethanolamine	PE(18:1/18:1)	x	x	x	x	x	x	x	x
phosphatidylethanolamine	PE(18:1/18:2)	x	x	x	x	x	x	x	x
phosphatidylethanolamine	PE(18:1/20:3)	x	x	x	x	x	x	x	x
phosphatidylethanolamine	PE(18:1/20:4)	x	x	x	x	x	x	x	x
phosphatidylethanolamine	PE(18:1/22:6)	x	x	x	x	x	x	x	x
phosphatidylethanolamine	PE(18:1p/18:1)	x	x	x	x	x	x	x	x
phosphatidylethanolamine	PE(18:1p/18:2)	x	x	x	x	x	x	x	x
phosphatidylethanolamine	PE(18:1p/20:1)	x	x	x	x	x	x	x	x
phosphatidylethanolamine	PE(18:1p/20:2)	x	x	x	ND	x	x	x	x
phosphatidylethanolamine	PE(18:1p/20:3)	x	x	x	x	x	x	x	x
phosphatidylethanolamine	PE(18:1p/20:4)	x	x	x	x	x	x	x	x
phosphatidylethanolamine	PE(18:1p/22:1)	x	x	x	x	x	x	x	x
phosphatidylethanolamine	PE(18:1p/22:3)	x	x	x	x	x	x	x	x
phosphatidylethanolamine	PE(18:1p/22:4)	x	x	x	x	x	x	x	x
phosphatidylethanolamine	PE(18:1p/22:5)	x	x	x	x	x	x	x	x
phosphatidylethanolamine	PE(18:1p/22:6)	x	x	x	ND	x	x	x	x
phosphatidylethanolamine	PE(18:2/18:2)	x	x	x	x	x	x	x	x
phosphatidylethanolamine	PE(22:4p)	x	x	x	ND	x	x	x	x
phosphatidylethanolamine	PE(31:1)	x	x	x	x	x	x	x	x
phosphatidylethanolamine	PE(32:0)	x	x	x	x	x	x	x	x
phosphatidylethanolamine	PE(32:0/18:1)	x	x	x	x	x	x	x	x
phosphatidylethanolamine	PE(32:1/18:1)	x	x	x	x	x	x	x	x
phosphatidylethanolamine	PE(32:1/18:2)	x	x	x	x	x	x	x	x
phosphatidylethanolamine	PE(32:1e)	ND	ND	x	x	x	x	x	x
phosphatidylethanolamine	PE(32:6)	x	x	x	x	x	x	x	x
phosphatidylethanolamine	PE(33:0)	x	x	x	x	x	x	x	x
phosphatidylethanolamine	PE(34:0/18:1)	x	x	x	x	x	x	x	x
phosphatidylethanolamine	PE(34:1)	x	x	x	x	x	x	x	x
phosphatidylethanolamine	PE(34:1/18:1)	x	x	x	x	x	x	x	x
phosphatidylethanolamine	PE(34:1/18:2)	x	x	x	x	x	x	x	x
phosphatidylethanolamine	PE(34:1/20:2)	x	x	x	x	x	x	x	x
phosphatidylethanolamine	PE(34:2)	ND	x	x	x	x	x	x	x
phosphatidylethanolamine	PE(34:2p)	x	x	x	x	x	x	x	x
phosphatidylethanolamine	PE(35:0p)	x	x	x	x	x	x	x	x
phosphatidylethanolamine	PE(35:1)	x	x	x	x	x	x	x	x
phosphatidylethanolamine	PE(35:1p)	x	x	x	x	x	x	x	x
phosphatidylethanolamine	PE(35:2)	x	x	x	x	x	x	x	x
phosphatidylethanolamine	PE(35:3)	x	x	x	x	x	x	x	x
phosphatidylethanolamine	PE(36:1)	x	x	x	x	x	x	x	x
phosphatidylethanolamine	PE(36:1e)	x	x	x	x	x	x	x	x
phosphatidylethanolamine	PE(36:2)	x	x	x	x	x	x	x	x
phosphatidylethanolamine	PE(36:2e)	x	x	x	x	x	x	x	x
phosphatidylethanolamine	PE(36:4p)	x	x	x	x	ND	x	x	x
phosphatidylethanolamine	PE(37:0)	x	x	x	x	x	x	x	x
phosphatidylethanolamine	PE(37:0p)	x	x	x	x	x	x	x	x
phosphatidylethanolamine	PE(37:1)	x	x	x	x	x	x	x	x
phosphatidylethanolamine	PE(37:5)	x	x	x	x	x	x	x	x
phosphatidylethanolamine	PE(38:1)	x	x	x	x	x	x	x	x
phosphatidylethanolamine	PE(38:4e)	x	x	x	x	x	x	x	x
phosphatidylethanolamine	PE(38:5p)	x	x	x	x	x	x	x	x
phosphatidylethanolamine	PE(38:6)	x	x	x	x	x	x	x	x
phosphatidylethanolamine	PE(39:0)	x	x	x	x	x	x	x	x
phosphatidylethanolamine	PE(39:1)	x	x	x	x	x	x	x	x
phosphatidylethanolamine	PE(39:2)	x	x	x	x	x	x	x	x
phosphatidylethanolamine	PE(40:1)	x	x	x	x	x	x	x	x
phosphatidylethanolamine	PE(40:6e)	x	x	x	ND	x	x	x	x
phosphatidylethanolamine	PE(40:7)	x	x	x	ND	x	x	ND	x
phosphatidylethanolamine	PE(41:1)	x	x	x	x	x	x	x	x
phosphatidylethanolamine	PE(41:3)	x	x	x	x	x	x	x	x
phosphatidylethanolamine	PE(42:1)	ND	x	ND	x	ND	ND	ND	ND
phosphatidylethanolamine	PE(43:1)	x	x	ND	ND	ND	x	x	x
phosphatidylethanolamine	PE(47:2)	x	x	x	x	x	x	x	x
phosphatidylethanolamine	PE(48:0)	x	x	x	x	x	x	x	x
phosphatidylethanolamine	PE(48:1)	x	x	x	x	x	x	x	x
phosphatidylethanolamine	PE(52:5)	x	x	x	ND	x	x	x	x
phosphatidylethanolamine	PE(54:2)	x	x	x	x	x	x	x	x
phosphatidylethanolamine	PE(54:3)	x	x	x	x	x	x	x	x
phosphatidylethanolamine	PE(54:5)	x	x	x	x	x	x	x	x
phosphatidylethanolamine	PE(56:5)	x	x	x	x	x	x	x	x
phosphatidylethanol	PEt(35:4)	x	x	x	x	x	x	x	x
phosphatidylethanol	PEt(38:0e)	x	x	x	x	x	x	x	x
phosphatidylethanol	PEt(38:1e)	x	x	x	x	x	x	x	x
phosphatidylglycerol	PG(16:0/18:1)	x	x	x	x	x	x	x	x
phosphatidylglycerol	PG(18:0/18:1)	x	x	x	ND	x	x	x	x
phosphatidylglycerol	PG(18:1/18:1)	x	x	x	x	x	x	x	x
phosphatidylglycerol	PG(18:1/18:2)	ND	x	ND	x	x	x	x	x
phosphatidylglycerol	PG(18:1/22:6)	x	ND	x	x	x	x	x	ND
phosphatidylglycerol	PG(24:0)	ND	ND	ND	ND	ND	x	ND	ND
phosphatidylglycerol	PG(30:3)	x	x	x	x	x	x	x	x
phosphatidylglycerol	PG(30:5)	x	x	x	x	x	x	x	x
phosphatidylglycerol	PG(39:0)	x	x	x	x	x	x	x	x
phosphatidylinositol	PI(16:0/18:1)	x	x	x	x	x	x	x	x
phosphatidylinositol	PI(16:0/18:2)	x	x	x	x	x	x	x	x
phosphatidylinositol	PI(16:0/20:4)	x	x	x	x	x	x	x	x
phosphatidylinositol	PI(16:0e/16:1)	x	ND	x	x	ND	x	x	x
phosphatidylinositol	PI(16:0e/18:1)	x	x	x	x	x	x	x	x
phosphatidylinositol	PI(16:0e/18:2)	ND	x	x	x	x	x	x	x
phosphatidylinositol	PI(17:0/18:1)	x	x	x	ND	x	x	x	x
phosphatidylinositol	PI(18:0/16:0)	x	x	x	x	x	x	x	x
phosphatidylinositol	PI(18:0/18:0)	x	x	x	x	x	x	x	x
phosphatidylinositol	PI(18:0/18:1)	x	x	x	x	x	x	x	x
phosphatidylinositol	PI(18:0/18:2)	x	x	x	x	x	x	x	x
phosphatidylinositol	PI(18:0/18:3)	x	x	x	x	x	x	x	x
phosphatidylinositol	PI(18:0/20:1)	ND	x	x	ND	ND	ND	ND	ND
phosphatidylinositol	PI(18:0/20:2)	x	x	x	x	x	x	x	x
phosphatidylinositol	PI(18:0/20:3)	x	x	x	x	x	x	x	x
phosphatidylinositol	PI(18:0/20:4)	x	x	x	x	x	x	x	x
phosphatidylinositol	PI(18:0/22:4)	x	x	x	x	x	x	x	x
phosphatidylinositol	PI(18:0/22:5)	x	x	x	x	x	x	x	ND
phosphatidylinositol	PI(18:0p/20:4)	ND	ND	x	ND	x	x	x	x
phosphatidylinositol	PI(18:1/18:1)	x	x	x	x	x	x	x	x
phosphatidylinositol	PI(18:1/20:4)	x	x	x	x	x	x	x	x
phosphatidylinositol	PI(19:1/18:0)	ND	x	x	ND	ND	ND	x	ND
phosphatidylinositolphosphate	PIP(18:0/17:0)	ND	x	ND	ND	ND	ND	ND	ND
phosphatidylmethanol	PMe(34:3)	x	x	x	x	x	x	x	x
phosphatidylmethanol	PMe(35:2)	ND	x	x	x	ND	x	x	x
phosphatidylmethanol	PMe(40:3)	x	x	x	x	x	x	x	x
phosphatidylmethanol	PMe(40:6)	x	x	x	ND	x	x	x	x
phosphatidylserine	PS(10:0/10:0)	ND	x	ND	x	ND	ND	ND	ND
phosphatidylserine	PS(16:0/18:2)	x	x	x	x	x	x	ND	x
phosphatidylserine	PS(16:0e/18:2)	ND	x	x	x	ND	ND	x	x
phosphatidylserine	PS(17:0/18:1)	x	x	x	x	x	x	x	x
phosphatidylserine	PS(17:1/18:0)	x	x	x	x	x	x	x	x
phosphatidylserine	PS(18:0/16:1)	x	x	x	x	x	x	x	x
phosphatidylserine	PS(18:0/18:1)	x	x	x	x	x	x	x	x
phosphatidylserine	PS(18:0/18:2)	x	x	x	x	x	x	x	x
phosphatidylserine	PS(18:0/20:1)	x	x	x	x	x	x	ND	x
phosphatidylserine	PS(18:0/20:2)	x	x	x	x	x	x	x	x
phosphatidylserine	PS(18:0/20:3)	x	x	x	x	x	x	x	x
phosphatidylserine	PS(18:0/20:4)	x	x	x	x	x	x	x	x
phosphatidylserine	PS(18:0/22:4)	x	x	x	x	x	x	x	x
phosphatidylserine	PS(18:0/22:5)	x	x	x	x	x	x	x	x
phosphatidylserine	PS(18:0/22:6)	x	x	x	x	x	x	x	x
phosphatidylserine	PS(18:1/18:1)	x	x	x	x	x	x	x	x
phosphatidylserine	PS(18:1/20:3)	x	x	x	x	x	x	x	x
phosphatidylserine	PS(18:1/24:0)	x	x	x	x	x	x	x	x
phosphatidylserine	PS(18:2/18:2)	x	x	x	x	x	x	x	x
phosphatidylserine	PS(22:4/18:2)	x	x	x	x	ND	x	x	x
phosphatidylserine	PS(22:5/18:2)	ND	x	x	x	ND	x	ND	ND
phosphatidylserine	PS(26:0)	ND	x	ND	ND	ND	ND	ND	ND
phosphatidylserine	PS(28:0)	x	x	x	x	ND	ND	ND	x
phosphatidylserine	PS(35:0)	x	x	x	x	x	x	x	x
phosphatidylserine	PS(35:1)	x	x	x	x	x	x	x	x
phosphatidylserine	PS(35:2)	x	x	x	x	x	x	x	x
phosphatidylserine	PS(36:1p)	x	x	x	x	ND	x	x	ND
phosphatidylserine	PS(36:2p)	x	x	x	x	x	x	x	x
phosphatidylserine	PS(36:3p)	x	x	x	x	x	x	x	x
phosphatidylserine	PS(36:4p)	x	x	x	x	x	x	x	x
phosphatidylserine	PS(37:1)	x	x	x	x	x	x	x	x
phosphatidylserine	PS(37:2)	x	x	x	x	x	x	x	x
phosphatidylserine	PS(38:0e)	x	x	x	x	x	x	x	x
phosphatidylserine	PS(38:3)	x	x	x	x	x	x	x	x
phosphatidylserine	PS(38:4)	x	x	x	x	x	x	x	x
phosphatidylserine	PS(38:6p)	x	x	x	ND	x	x	x	x
phosphatidylserine	PS(39:0)	x	x	x	x	ND	x	x	x
phosphatidylserine	PS(39:1)	x	x	x	x	x	x	x	x
phosphatidylserine	PS(39:2)	x	x	x	x	x	x	x	x
phosphatidylserine	PS(39:3)	x	x	x	x	x	x	x	x
phosphatidylserine	PS(4:0/18:0)	x	x	ND	x	ND	ND	ND	ND
phosphatidylserine	PS(40:6)	x	x	x	ND	x	x	x	x
phosphatidylserine	PS(41:0)	x	x	x	x	x	x	x	x
phosphatidylserine	PS(41:4)	x	x	x	x	x	x	x	x
phosphatidylserine	PS(41:6)	x	x	x	x	x	x	x	x
phosphatidylserine	PS(42:2)	x	x	ND	x	ND	x	ND	ND
phosphatidylserine	PS(42:3)	x	x	x	ND	x	ND	ND	ND
phosphatidylserine	PS(43:5)	x	x	x	x	x	x	x	x
phosphatidylserine	PS(43:6)	x	x	x	x	x	x	x	x
phosphatidylserine	PS(43:7)	x	x	x	x	x	x	x	x
phosphatidylserine	PS(45:1)	x	x	x	x	ND	x	x	ND
phosphatidylserine	PS(47:1)	x	x	x	x	x	x	x	x
phosphatidylserine	PS(49:1)	x	x	x	x	x	x	x	x
sphingomyelin	SM(d17:0/18:1)	x	x	x	x	x	x	x	x
sphingomyelin	SM(d17:1/16:0)	x	x	x	x	x	x	x	x
sphingomyelin	SM(d18:0/18:0)	x	x	x	x	x	x	x	x
sphingomyelin	SM(d18:0/18:1)	x	x	x	x	x	x	x	x
sphingomyelin	SM(d18:1/16:0)	x	x	x	x	x	x	x	x
sphingomyelin	SM(d18:1/22:5)	x	x	x	x	x	x	x	x
sphingomyelin	SM(d18:1/23:3)	ND	x	x	x	ND	ND	x	ND
sphingomyelin	SM(d18:1/24:1)	x	x	x	x	x	x	x	x
sphingomyelin	SM(d18:1/24:2)	x	x	x	x	x	x	x	x
sphingomyelin	SM(d18:1/25:0)	x	x	x	x	x	x	x	x
sphingomyelin	SM(d22:0/20:3)	x	x	x	x	x	x	x	x
sphingomyelin	SM(d31:0)	x	x	x	x	x	x	x	x
sphingomyelin	SM(d32:1)	x	x	x	x	x	x	x	x
sphingomyelin	SM(d33:0)	x	x	x	x	x	x	x	x
sphingomyelin	SM(d33:1)	x	x	x	x	x	x	x	x
sphingomyelin	SM(d34:0)	x	x	x	x	x	x	x	x
sphingomyelin	SM(d35:4)	x	x	x	ND	x	x	x	x
sphingomyelin	SM(d36:2)	x	x	x	x	x	x	x	x
sphingomyelin	SM(d36:3)	x	x	x	x	x	x	x	x
sphingomyelin	SM(d36:4)	x	x	x	x	x	x	x	x
sphingomyelin	SM(d37:4)	x	x	x	x	x	x	x	x
sphingomyelin	SM(d37:7)	x	x	x	x	x	x	x	x
sphingomyelin	SM(d38:1)	x	x	x	x	x	x	x	x
sphingomyelin	SM(d38:4)	x	x	ND	ND	ND	ND	ND	ND
sphingomyelin	SM(d39:0)	x	x	ND	x	x	x	x	x
sphingomyelin	SM(d39:1)	x	x	x	x	x	x	x	x
sphingomyelin	SM(d40:1)	x	x	x	x	x	x	x	x
sphingomyelin	SM(d40:2)	x	x	x	x	x	x	x	x
sphingomyelin	SM(d40:4)	ND	x	x	ND	ND	ND	ND	ND
sphingomyelin	SM(d41:1)	x	x	x	x	x	x	x	x
sphingomyelin	SM(d41:2)	x	x	x	x	x	x	x	x
sphingomyelin	SM(d41:6)	x	x	x	x	x	x	x	x
sphingomyelin	SM(d42:0)	x	x	x	x	ND	x	ND	x
sphingomyelin	SM(d42:1)	x	x	x	x	x	x	x	x
sphingomyelin	SM(d42:4)	x	x	x	x	x	x	x	x
sphingomyelin	SM(d42:6)	x	x	x	x	ND	ND	x	x
sphingomyelin	SM(d42:7)	x	x	x	x	x	x	x	x
sphingomyelin	SM(d42:8)	x	x	x	x	x	x	x	x
sphingomyelin	SM(d43:2)	x	x	x	x	x	x	x	x
sphingomyelin	SM(d43:4)	x	x	x	x	x	x	x	x
sphingomyelin	SM(d43:7)	x	x	ND	x	x	x	x	x
sphingomyelin	SM(d44:1)	x	x	x	x	x	x	x	x
sphingomyelin	SM(d44:2)	x	x	x	x	x	x	x	x
sphingomyelin	SM(d44:4)	x	x	x	x	x	x	x	x
sphingomyelin	SM(d44:5)	x	x	x	x	x	x	x	x
sphingomyelin	SM(d44:6)	x	x	x	ND	x	x	x	x
sphingomyelin	SM(d44:8)	x	x	ND	x	ND	ND	ND	ND
sphingomyelin	SM(d45:4)	x	x	ND	x	x	ND	ND	ND
sphingomyelin	SM(d45:6)	x	x	x	x	x	x	x	x
sphingomyelin	SM(d45:7)	ND	x	x	x	x	x	x	x
sphingomyelin	SM(d46:0)	x	x	x	x	x	x	x	x
sphingomyelin	SM(d46:6)	x	x	x	x	x	x	x	x
sphingomyelin	SM(d47:6)	x	x	x	x	x	x	x	x
sphingomyelin	SM(d47:8)	ND	x	ND	x	x	x	x	x
sphingomyelin	SM(d49:6)	x	x	x	x	x	x	x	x
sphingomyelin	SM(d49:7)	x	x	x	x	x	x	ND	x
sphingomyelin	SM(d49:8)	ND	x	ND	x	ND	ND	ND	x
sphingomyelin	SM(d53:5)	x	x	x	x	x	x	x	x
sulfatide	ST(d34:1)	x	x	x	x	x	x	x	x
triglyceride	TG(10:0/12:0/18:1)	x	x	x	x	x	x	x	x
triglyceride	TG(10:0/18:1/20:4)	x	x	x	x	x	x	x	x
triglyceride	TG(11:0/16:0/16:0)	x	x	x	x	x	x	x	x
triglyceride	TG(11:0/18:0/18:0)	x	x	x	x	x	x	x	x
triglyceride	TG(11:0/18:1/18:1)	x	x	x	x	x	x	x	x
triglyceride	TG(11:0/8:0/8:0)	x	x	x	x	x	x	x	x
triglyceride	TG(12:0/12:0/12:0)	x	x	x	x	x	x	x	x
triglyceride	TG(12:0/12:0/20:4)	x	x	x	x	x	x	x	x
triglyceride	TG(12:0/14:0/14:0)	x	x	x	x	x	x	x	x
triglyceride	TG(12:0e/24:1/24:2)	x	x	x	ND	x	x	x	x
triglyceride	TG(14:0/14:0/14:0)	x	x	x	x	x	x	x	x
triglyceride	TG(14:0/14:0/18:3)	x	x	x	x	x	x	x	x
triglyceride	TG(14:0/18:2/20:4)	x	x	x	x	x	x	x	x
triglyceride	TG(14:0/18:2/20:5)	x	x	x	x	x	x	x	x
triglyceride	TG(15:0/14:0/14:0)	x	x	x	x	x	x	x	x
triglyceride	TG(15:0/14:0/14:1)	x	x	x	x	x	x	x	x
triglyceride	TG(15:0/14:0/15:0)	x	x	x	x	x	x	x	x
triglyceride	TG(15:0/14:0/16:0)	x	x	x	x	x	x	x	x
triglyceride	TG(15:0/14:0/16:1)	x	x	x	x	x	x	x	x
triglyceride	TG(15:0/14:1/16:1)	x	x	x	x	x	x	x	x
triglyceride	TG(15:0/15:0/16:1)	x	x	x	x	x	x	x	x
triglyceride	TG(15:0/16:0/16:0)	x	x	x	x	x	x	x	x
triglyceride	TG(15:0/16:0/16:1)	x	x	x	x	x	x	x	x
triglyceride	TG(15:0/16:0/18:1)	x	x	x	x	x	x	x	x
triglyceride	TG(15:0/16:0/18:2)	x	x	x	x	x	x	x	x
triglyceride	TG(15:0/16:0/18:3)	x	x	x	x	x	x	x	x
triglyceride	TG(15:0/16:0/24:0)	x	x	x	x	x	x	x	x
triglyceride	TG(15:0/16:1/16:1)	x	x	x	x	x	x	x	x
triglyceride	TG(15:0/16:1/18:1)	x	x	x	x	x	x	x	x
triglyceride	TG(15:0/16:1/18:3)	x	x	x	x	x	x	x	x
triglyceride	TG(15:0/18:1/20:4)	x	x	x	x	x	x	x	x
triglyceride	TG(15:0/9:0/16:0)	x	x	x	x	x	x	x	x
triglyceride	TG(16:0/10:0/12:0)	x	x	x	x	x	x	x	x
triglyceride	TG(16:0/10:0/22:6)	x	x	x	x	x	x	x	x
triglyceride	TG(16:0/12:0/18:1)	x	x	x	x	x	x	x	x
triglyceride	TG(16:0/12:0/18:2)	x	x	x	x	x	x	x	x
triglyceride	TG(16:0/14:0/14:0)	x	x	x	x	x	x	x	x
triglyceride	TG(16:0/14:0/16:0)	x	x	x	x	x	x	x	x
triglyceride	TG(16:0/14:0/16:1)	x	x	x	x	x	x	x	x
triglyceride	TG(16:0/14:0/17:1)	x	x	x	x	x	x	x	x
triglyceride	TG(16:0/14:0/18:1)	x	x	x	x	x	x	x	x
triglyceride	TG(16:0/14:0/18:2)	x	x	x	x	x	x	x	x
triglyceride	TG(16:0/14:0/18:3)	x	x	x	x	x	x	x	x
triglyceride	TG(16:0/14:0/20:5)	x	x	x	x	x	x	x	ND
triglyceride	TG(16:0/14:0/22:6)	x	x	x	x	x	x	x	x
triglyceride	TG(16:0/14:1/16:1)	x	x	x	x	x	x	x	x
triglyceride	TG(16:0/14:1/22:6)	x	x	x	x	x	x	x	x
triglyceride	TG(16:0/16:0/16:0)	x	x	x	x	x	x	x	x
triglyceride	TG(16:0/16:0/17:0)	x	x	x	x	x	x	x	x
triglyceride	TG(16:0/16:0/17:1)	x	x	x	x	x	x	x	x
triglyceride	TG(16:0/16:0/18:1)	x	x	x	x	x	x	x	x
triglyceride	TG(16:0/16:0/18:2)	x	x	x	x	x	x	x	x
triglyceride	TG(16:0/16:0/18:3)	x	x	x	x	x	x	x	x
triglyceride	TG(16:0/16:0/19:0)	x	x	x	x	x	x	x	x
triglyceride	TG(16:0/16:0/20:3)	x	x	x	x	ND	x	x	x
triglyceride	TG(16:0/16:0/20:4)	x	x	x	x	x	x	x	x
triglyceride	TG(16:0/16:0/22:6)	x	x	x	x	x	x	x	x
triglyceride	TG(16:0/16:0/23:0)	x	x	x	x	x	x	x	x
triglyceride	TG(16:0/16:0/24:0)	x	x	x	x	x	x	x	x
triglyceride	TG(16:0/16:1/17:1)	x	x	x	x	x	x	x	x
triglyceride	TG(16:0/16:1/18:1)	x	x	x	x	x	x	x	x
triglyceride	TG(16:0/16:1/18:3)	x	x	x	x	x	x	x	x
triglyceride	TG(16:0/16:1/22:6)	x	x	x	x	x	x	x	x
triglyceride	TG(16:0/16:1/24:0)	x	x	x	x	x	x	x	x
triglyceride	TG(16:0/17:0/18:1)	x	x	x	x	x	x	x	x
triglyceride	TG(16:0/17:0/18:3)	x	x	x	x	x	x	x	x
triglyceride	TG(16:0/17:1/18:1)	x	x	x	x	x	x	x	x
triglyceride	TG(16:0/17:1/18:3)	x	x	x	x	x	x	x	x
triglyceride	TG(16:0/18:1/18:1)	x	x	x	x	x	x	x	x
triglyceride	TG(16:0/18:1/18:2)	x	x	x	x	x	x	x	x
triglyceride	TG(16:0/18:1/18:3)	x	x	x	x	x	x	x	x
triglyceride	TG(16:0/18:1/20:3)	x	x	x	x	x	x	x	x
triglyceride	TG(16:0/18:1/20:4)	x	x	x	x	x	x	x	x
triglyceride	TG(16:0/18:1/22:6)	x	x	x	x	x	x	x	x
triglyceride	TG(16:0/18:1/23:0)	x	x	x	x	x	x	x	x
triglyceride	TG(16:0/18:1/24:0)	x	x	x	x	x	x	x	x
triglyceride	TG(16:0/18:2/18:2)	x	x	x	x	x	x	x	x
triglyceride	TG(16:0/18:2/18:3)	x	x	x	x	x	x	x	x
triglyceride	TG(16:0/18:2/20:4)	x	x	x	x	x	x	x	x
triglyceride	TG(16:0/18:2/20:5)	x	x	x	x	x	x	x	x
triglyceride	TG(16:0/18:2/22:2)	x	x	x	x	x	x	x	x
triglyceride	TG(16:0/18:2/22:6)	x	x	x	x	x	x	x	x
triglyceride	TG(16:0/18:3/18:3)	x	x	x	x	x	x	x	x
triglyceride	TG(16:0/20:4/22:6)	x	x	x	x	x	x	x	x
triglyceride	TG(16:0/22:4/22:4)	x	x	x	x	x	x	x	x
triglyceride	TG(16:0/8:0/20:5)	x	x	x	x	x	x	x	x
triglyceride	TG(16:0/8:0/22:5)	x	x	x	x	x	x	x	x
triglyceride	TG(16:0/9:0/16:0)	x	x	x	x	x	x	x	x
triglyceride	TG(16:0e/14:0/16:0)	x	x	x	x	x	x	x	x
triglyceride	TG(16:0e/14:0/18:1)	x	x	x	x	x	x	x	x
triglyceride	TG(16:0e/15:0/16:0)	x	x	x	x	x	x	x	x
triglyceride	TG(16:0e/16:0/16:0)	x	x	x	x	x	x	x	x
triglyceride	TG(16:0e/16:0/18:1)	x	x	x	x	x	x	x	x
triglyceride	TG(16:0e/16:0/18:2)	x	x	x	x	x	x	x	x
triglyceride	TG(16:0e/16:0/20:4)	x	x	x	x	x	x	x	x
triglyceride	TG(16:0e/16:0/22:5)	x	x	x	x	x	x	x	x
triglyceride	TG(16:0e/16:1/16:1)	x	x	x	x	x	x	x	x
triglyceride	TG(16:0e/16:1/18:1)	x	x	x	x	x	x	x	x
triglyceride	TG(16:0e/16:1/18:2)	x	x	x	x	x	x	x	x
triglyceride	TG(16:0e/16:1/20:5)	x	x	x	x	x	x	x	x
triglyceride	TG(16:0e/17:0/18:1)	x	x	x	x	x	x	x	x
triglyceride	TG(16:0e/17:1/18:1)	x	x	x	x	x	x	x	x
triglyceride	TG(16:0e/17:1/18:2)	x	x	x	x	x	x	x	x
triglyceride	TG(16:0e/18:0/18:1)	x	x	x	x	x	x	x	x
triglyceride	TG(16:0e/18:1/18:1)	x	x	x	x	x	x	x	x
triglyceride	TG(16:0e/18:1/18:2)	x	x	x	x	x	x	x	x
triglyceride	TG(16:0e/18:1/18:4)	x	x	x	x	x	x	x	x
triglyceride	TG(16:0e/18:1/19:1)	x	x	x	x	x	x	x	x
triglyceride	TG(16:0e/18:1/20:0)	x	x	x	x	x	x	x	x
triglyceride	TG(16:0e/18:1/20:2)	x	x	x	x	x	x	x	x
triglyceride	TG(16:0e/18:1/20:3)	x	x	x	x	x	x	x	x
triglyceride	TG(16:0e/18:1/22:1)	x	x	x	x	x	x	x	x
triglyceride	TG(16:0e/18:1/22:3)	x	x	x	x	x	x	x	x
triglyceride	TG(16:0e/18:1/22:4)	x	x	x	x	x	x	x	x
triglyceride	TG(16:0e/18:1/22:5)	x	x	x	x	x	x	x	x
triglyceride	TG(16:0e/18:1/24:0)	x	x	x	x	x	x	x	x
triglyceride	TG(16:0e/18:1/24:1)	x	x	x	x	x	x	x	x
triglyceride	TG(16:0e/18:1/24:2)	x	x	ND	ND	x	x	x	x
triglyceride	TG(16:0e/18:2/18:2)	x	x	x	x	x	x	x	x
triglyceride	TG(16:0p/16:0/16:0)	x	x	x	x	x	x	x	x
triglyceride	TG(16:0p/16:1/16:1)	x	x	x	x	x	x	x	x
triglyceride	TG(16:0p/18:0/18:0)	x	x	x	x	x	x	x	x
triglyceride	TG(16:0p/18:1/18:1)	x	x	x	x	x	x	x	x
triglyceride	TG(16:1/14:0/18:1)	x	x	x	x	x	x	x	x
triglyceride	TG(16:1/14:1/16:1)	x	x	x	x	x	x	x	x
triglyceride	TG(16:1/14:1/17:1)	x	x	x	x	x	x	x	x
triglyceride	TG(16:1/16:1/16:1)	x	x	x	x	x	x	x	x
triglyceride	TG(16:1/16:1/17:1)	x	x	x	x	x	x	x	x
triglyceride	TG(16:1/16:1/18:1)	x	x	x	x	x	x	x	x
triglyceride	TG(16:1/16:1/18:2)	x	x	x	x	x	x	x	x
triglyceride	TG(16:1/17:1/18:1)	x	x	x	x	x	x	x	x
triglyceride	TG(16:1/17:1/18:2)	x	x	x	x	x	x	x	x
triglyceride	TG(16:1/17:1/19:0)	x	x	x	x	x	x	x	x
triglyceride	TG(16:1/17:1/20:5)	x	x	x	x	x	x	x	x
triglyceride	TG(16:1/18:1/18:1)	x	x	x	x	x	x	x	x
triglyceride	TG(16:1/18:1/23:0)	x	x	x	x	x	x	x	x
triglyceride	TG(16:1/18:1/24:0)	x	x	x	x	x	x	x	x
triglyceride	TG(16:1/18:1/24:1)	x	x	x	x	x	x	x	x
triglyceride	TG(16:1/18:2/18:2)	x	x	x	x	x	x	x	x
triglyceride	TG(16:1/18:2/20:5)	x	x	x	x	x	x	x	x
triglyceride	TG(16:1/18:2/24:0)	x	x	x	x	x	x	x	x
triglyceride	TG(16:1/20:4/20:5)	x	x	x	x	x	x	x	x
triglyceride	TG(16:1p/16:0/19:0)	x	x	x	x	x	x	x	x
triglyceride	TG(16:1p/18:1/18:1)	x	x	x	x	x	x	x	x
triglyceride	TG(17:0/17:0/17:0)	x	x	x	x	x	x	x	x
triglyceride	TG(17:0/18:1/18:1)	x	x	x	x	x	x	x	x
triglyceride	TG(17:0/9:0/22:5)	x	x	x	x	x	x	x	x
triglyceride	TG(18:0/16:0/16:0)	x	x	x	x	x	x	x	x
triglyceride	TG(18:0/16:0/17:1)	x	x	x	x	x	x	x	x
triglyceride	TG(18:0/16:0/18:0)	x	x	x	x	x	x	x	x
triglyceride	TG(18:0/16:0/18:1)	x	x	x	x	x	x	x	x
triglyceride	TG(18:0/16:0/18:2)	x	x	x	x	x	x	x	x
triglyceride	TG(18:0/16:0/20:3)	x	x	x	x	x	x	x	x
triglyceride	TG(18:0/16:0/20:4)	x	x	x	x	x	x	x	x
triglyceride	TG(18:0/16:0/22:6)	x	x	x	x	x	x	x	x
triglyceride	TG(18:0/16:0/24:0)	x	x	x	x	x	x	x	x
triglyceride	TG(18:0/16:1/18:1)	x	x	x	x	x	x	x	x
triglyceride	TG(18:0/17:0/18:0)	x	x	x	x	x	x	x	x
triglyceride	TG(18:0/17:0/18:1)	x	x	x	x	x	x	x	x
triglyceride	TG(18:0/17:1/18:1)	x	x	x	x	x	x	x	x
triglyceride	TG(18:0/17:1/18:2)	x	x	x	x	x	x	x	x
triglyceride	TG(18:0/18:0/18:0)	x	x	x	x	x	x	x	x
triglyceride	TG(18:0/18:0/18:1)	x	x	x	x	x	x	x	x
triglyceride	TG(18:0/18:0/18:3)	x	x	x	x	x	x	x	x
triglyceride	TG(18:0/18:0/20:3)	x	x	x	x	x	x	x	x
triglyceride	TG(18:0/18:0/20:4)	x	x	x	x	x	x	x	x
triglyceride	TG(18:0/18:0/22:0)	x	x	x	x	x	x	x	x
triglyceride	TG(18:0/18:1/18:1)	x	x	x	x	x	x	x	x
triglyceride	TG(18:0/18:1/18:2)	x	x	x	x	x	x	x	x
triglyceride	TG(18:0/18:1/19:0)	x	x	x	x	x	x	x	x
triglyceride	TG(18:0/18:1/20:1)	x	x	x	x	x	x	x	x
triglyceride	TG(18:0/18:1/20:2)	x	x	x	x	x	x	x	x
triglyceride	TG(18:0/18:1/20:3)	x	x	x	x	x	x	x	x
triglyceride	TG(18:0/18:1/20:4)	x	x	x	x	x	x	x	x
triglyceride	TG(18:0/18:1/22:4)	x	x	x	x	x	x	x	x
triglyceride	TG(18:0/18:1/22:5)	x	x	x	x	x	x	x	x
triglyceride	TG(18:0/18:1/22:6)	x	x	x	x	x	x	x	x
triglyceride	TG(18:0/18:1/23:0)	x	x	x	x	x	x	x	x
triglyceride	TG(18:0/20:4/22:5)	x	x	x	x	x	x	x	x
triglyceride	TG(18:0e/16:0/16:0)	x	x	x	x	x	x	x	x
triglyceride	TG(18:0e/16:0/18:0)	x	x	x	x	x	x	x	x
triglyceride	TG(18:0e/16:0/20:4)	x	x	x	x	x	x	x	x
triglyceride	TG(18:0e/18:0/18:1)	x	x	x	x	x	x	x	x
triglyceride	TG(18:0e/18:0/20:4)	x	x	x	x	x	x	x	x
triglyceride	TG(18:0e/18:1/18:1)	x	x	x	x	x	x	x	x
triglyceride	TG(18:0e/18:1/18:3)	x	x	x	x	x	x	x	x
triglyceride	TG(18:0e/18:1/22:4)	x	x	x	x	x	x	x	x
triglyceride	TG(18:0e/18:1/22:5)	x	x	x	x	x	x	x	x
triglyceride	TG(18:0e/18:1/22:6)	x	x	x	x	x	x	x	x
triglyceride	TG(18:0e/18:3/18:3)	x	x	x	x	x	x	x	x
triglyceride	TG(18:0p/14:0/14:0)	x	x	x	x	x	x	x	x
triglyceride	TG(18:0p/14:0/16:1)	x	x	x	x	x	x	x	x
triglyceride	TG(18:0p/16:0/16:0)	x	x	x	x	x	x	x	x
triglyceride	TG(18:0p/16:0/18:1)	x	x	x	x	x	x	x	x
triglyceride	TG(18:0p/16:1/16:1)	x	x	x	x	x	x	x	x
triglyceride	TG(18:0p/16:1/18:2)	x	x	x	x	x	x	x	x
triglyceride	TG(18:0p/18:0/18:0)	x	x	x	x	x	x	x	x
triglyceride	TG(18:0p/18:0/18:1)	x	x	x	x	x	x	x	x
triglyceride	TG(18:0p/18:0/20:3)	x	x	x	x	x	x	x	x
triglyceride	TG(18:0p/18:0/20:4)	x	x	x	x	x	x	x	x
triglyceride	TG(18:0p/18:1/18:2)	x	x	x	x	x	x	x	x
triglyceride	TG(18:0p/18:1/20:1)	x	x	x	x	x	x	x	x
triglyceride	TG(18:0p/18:1/20:5)	ND	ND	ND	ND	x	x	x	x
triglyceride	TG(18:0p/18:1/22:1)	x	x	ND	ND	x	x	x	x
triglyceride	TG(18:0p/18:1/22:2)	ND	x	ND	x	x	x	x	ND
triglyceride	TG(18:0p/18:1/22:3)	x	x	x	x	x	x	x	x
triglyceride	TG(18:0p/18:1/22:4)	x	x	x	x	x	x	x	x
triglyceride	TG(18:0p/18:1/22:5)	x	x	x	x	x	x	x	x
triglyceride	TG(18:0p/18:1/24:1)	x	x	x	ND	x	x	x	x
triglyceride	TG(18:0p/20:4/20:4)	x	x	x	x	x	x	x	x
triglyceride	TG(18:1/12:0/12:0)	x	x	x	x	x	x	x	x
triglyceride	TG(18:1/12:0/14:0)	x	x	x	x	x	x	x	x
triglyceride	TG(18:1/12:0/18:1)	x	x	x	x	x	x	x	x
triglyceride	TG(18:1/12:0/20:4)	x	x	x	x	x	x	x	x
triglyceride	TG(18:1/17:1/18:1)	x	x	x	x	x	x	x	x
triglyceride	TG(18:1/17:1/18:2)	x	x	x	x	x	x	x	x
triglyceride	TG(18:1/17:1/18:3)	x	x	x	x	x	x	x	x
triglyceride	TG(18:1/17:1/20:4)	x	x	x	x	x	x	x	x
triglyceride	TG(18:1/18:1/18:1)	x	x	x	x	x	x	x	x
triglyceride	TG(18:1/18:1/18:2)	x	x	x	x	x	x	x	x
triglyceride	TG(18:1/18:1/18:3)	x	x	x	x	x	x	x	x
triglyceride	TG(18:1/18:1/20:3)	x	x	x	x	x	x	x	x
triglyceride	TG(18:1/18:1/20:4)	x	x	x	x	x	x	x	x
triglyceride	TG(18:1/18:1/22:2)	x	x	x	x	x	x	x	x
triglyceride	TG(18:1/18:1/22:4)	x	x	x	x	x	x	x	x
triglyceride	TG(18:1/18:1/22:5)	x	x	x	x	x	x	x	x
triglyceride	TG(18:1/18:1/22:6)	x	x	x	x	x	x	x	x
triglyceride	TG(18:1/18:1/24:0)	x	x	x	x	x	x	x	x
triglyceride	TG(18:1/18:1/24:1)	x	x	x	x	x	x	x	x
triglyceride	TG(18:1/18:2/18:2)	x	x	x	x	x	x	x	x
triglyceride	TG(18:1/18:2/20:3)	x	x	x	x	x	x	x	x
triglyceride	TG(18:1/18:2/20:4)	x	x	x	x	x	x	x	x
triglyceride	TG(18:1/18:2/20:5)	x	x	x	x	x	x	x	x
triglyceride	TG(18:1/20:4/22:5)	x	x	x	x	x	x	x	x
triglyceride	TG(18:1/20:4/24:0)	x	x	x	x	x	x	x	x
triglyceride	TG(18:1p/16:0/16:0)	x	x	x	x	x	x	x	x
triglyceride	TG(18:1p/18:0/18:0)	x	x	x	x	x	x	x	x
triglyceride	TG(18:1p/18:0/18:1)	x	x	x	x	x	x	x	x
triglyceride	TG(18:1p/18:0/22:6)	x	x	x	x	x	x	x	x
triglyceride	TG(18:1p/18:1/18:1)	x	x	x	x	x	x	x	x
triglyceride	TG(18:2/14:1/18:2)	x	x	x	x	x	x	x	x
triglyceride	TG(18:2/18:2/18:2)	x	x	x	x	x	x	x	x
triglyceride	TG(18:2/18:2/22:6)	x	x	x	x	x	x	x	x
triglyceride	TG(18:2/20:4/22:6)	x	x	x	x	x	x	x	x
triglyceride	TG(18:2p/16:1/16:1)	x	x	x	x	x	x	x	x
triglyceride	TG(18:2p/16:1/18:2)	x	x	x	x	x	x	x	x
triglyceride	TG(18:2p/18:1/18:1)	x	x	x	x	x	x	x	x
triglyceride	TG(18:3/18:2/18:2)	x	x	x	x	x	x	x	x
triglyceride	TG(18:3/18:2/22:6)	x	x	x	x	x	x	x	x
triglyceride	TG(18:4/14:0/16:0)	x	x	x	x	x	x	x	x
triglyceride	TG(18:4/15:0/16:0)	x	x	x	x	x	x	x	x
triglyceride	TG(18:4/15:0/16:1)	x	x	x	x	x	x	x	x
triglyceride	TG(18:4/15:0/18:1)	x	x	x	x	x	x	x	x
triglyceride	TG(18:4/15:0/18:2)	x	x	x	x	x	x	x	x
triglyceride	TG(18:4/16:1/16:1)	x	x	x	x	x	x	x	x
triglyceride	TG(18:4/16:1/18:2)	x	x	x	x	x	x	x	x
triglyceride	TG(18:4/17:1/18:1)	x	x	x	x	x	x	x	x
triglyceride	TG(18:4/18:2/18:2)	x	x	x	x	x	x	x	x
triglyceride	TG(19:0/18:1/18:1)	ND	ND	ND	ND	x	x	x	x
triglyceride	TG(19:1/18:0/18:1)	x	x	x	x	x	x	x	x
triglyceride	TG(19:1/18:1/18:1)	x	x	x	x	x	x	x	x
triglyceride	TG(20:0/16:0/16:0)	x	x	x	x	x	x	x	x
triglyceride	TG(20:0/16:0/18:1)	x	x	x	x	x	x	x	x
triglyceride	TG(20:0/16:1/22:2)	x	x	x	x	x	x	x	x
triglyceride	TG(20:0p/16:0/16:0)	x	x	x	x	x	x	x	x
triglyceride	TG(20:0p/16:0/18:0)	x	x	x	x	x	x	x	x
triglyceride	TG(20:1/18:1/18:1)	x	x	x	x	x	x	x	x
triglyceride	TG(20:1p/14:0/14:0)	x	x	x	x	x	x	x	x
triglyceride	TG(20:1p/16:0/18:1)	x	x	x	x	x	x	x	x
triglyceride	TG(20:1p/16:0/18:4)	x	x	x	x	x	x	x	x
triglyceride	TG(20:1p/18:1/18:1)	x	x	x	x	x	x	x	x
triglyceride	TG(20:3/18:2/20:3)	x	x	x	x	x	x	x	x
triglyceride	TG(20:5/18:2/18:2)	x	x	x	x	x	x	x	x
triglyceride	TG(20:5/20:4/22:6)	x	x	x	x	ND	ND	ND	x
triglyceride	TG(22:5/18:2/18:2)	x	x	x	x	x	x	x	x
triglyceride	TG(24:0/12:1/12:1)	x	x	x	x	x	x	x	x
triglyceride	TG(25:0/16:0/18:1)	x	x	x	x	x	x	x	x
triglyceride	TG(25:0/16:1/18:1)	x	x	x	x	x	x	x	x
triglyceride	TG(26:0/16:0/18:0)	x	x	x	x	x	x	x	x
triglyceride	TG(26:0/16:0/18:1)	x	x	x	x	x	x	x	x
triglyceride	TG(26:0/16:1/18:1)	x	x	x	x	x	x	x	x
triglyceride	TG(26:0/18:0/18:1)	x	x	x	x	x	x	x	x
triglyceride	TG(26:0/18:1/18:1)	x	x	x	x	x	x	x	x
triglyceride	TG(26:0/18:1/18:2)	x	x	x	x	x	x	x	x
triglyceride	TG(26:1/18:1/18:1)	x	x	x	x	x	x	x	x
triglyceride	TG(26:1/18:1/20:4)	x	x	x	x	x	x	x	x
triglyceride	TG(36:2p)	x	x	x	x	x	x	x	x
triglyceride	TG(36:3p)	x	x	x	x	x	x	x	x
triglyceride	TG(38:1p)	x	x	x	x	x	x	x	x
triglyceride	TG(38:4p)	x	x	x	x	x	x	x	x
triglyceride	TG(4:0/12:0/14:1)	x	x	x	x	x	x	x	x
triglyceride	TG(4:0/14:0/14:0)	x	x	x	x	x	x	x	x
triglyceride	TG(4:0/15:0/16:1)	x	x	x	x	x	x	x	x
triglyceride	TG(4:0/16:0/16:1)	x	x	x	x	x	x	x	x
triglyceride	TG(4:0/8:0/8:0)	x	x	x	x	x	x	x	x
triglyceride	TG(40:3e)	x	x	x	x	x	x	x	x
triglyceride	TG(42:6p)	x	x	x	x	x	x	x	x
triglyceride	TG(46:1e)	x	x	x	x	x	x	x	x
triglyceride	TG(46:5p)	x	x	x	x	x	x	x	x
triglyceride	TG(46:7p)	x	x	x	x	x	x	x	x
triglyceride	TG(47:1e)	x	x	x	x	x	x	x	x
triglyceride	TG(49:1e)	x	x	x	x	x	x	x	x
triglyceride	TG(49:2e)	x	x	x	x	x	x	x	x
triglyceride	TG(51:0p)	x	x	x	x	x	x	x	x
triglyceride	TG(51:2p)	x	x	x	x	x	x	x	x
triglyceride	TG(52:5e)	x	x	x	x	x	x	x	x
triglyceride	TG(53:1p)	x	x	x	x	x	x	x	x
triglyceride	TG(53:2p)	ND	x	x	ND	x	x	x	x
triglyceride	TG(56:3e)	x	x	x	x	x	x	x	x
triglyceride	TG(58:4e)	ND	x	ND	x	x	x	x	x
triglyceride	TG(6:0/12:0/12:0)	x	x	x	x	x	x	x	x
triglyceride	TG(6:0/12:0/18:1)	x	x	x	x	x	x	x	x
triglyceride	TG(6:0/12:1/18:1)	x	x	x	x	x	x	x	x
triglyceride	TG(6:0/14:0/16:0)	x	x	x	x	x	x	x	x
triglyceride	TG(6:0/15:0/16:1)	x	x	x	x	x	x	x	x
triglyceride	TG(6:0/16:0/22:5)	x	x	x	x	x	x	x	x
triglyceride	TG(6:0/17:1/20:4)	x	x	x	x	x	x	x	x
triglyceride	TG(6:0/8:0/11:0)	x	x	x	x	x	x	x	x
triglyceride	TG(6:0/9:0/9:0)	x	x	x	x	x	x	x	x
triglyceride	TG(8:0/10:0/10:0)	x	x	x	x	x	x	x	x
triglyceride	TG(8:0/12:0/12:0)	x	x	x	x	x	x	x	x
triglyceride	TG(8:0/18:1/18:1)	x	x	x	x	x	x	x	x
triglyceride	TG(8:0/18:1/20:4)	x	x	x	x	x	x	x	x
triglyceride	TG(8:0/8:0/10:0)	x	x	x	x	x	x	x	x
triglyceride	TG(9:0/10:0/18:1)	x	x	x	x	x	x	x	x
triglyceride	TG(9:0/9:0/18:1)	x	x	x	x	x	x	x	x
zymosterol	ZyE(0:0)	x	x	x	x	x	x	x	x
