# Supplementary material for: Host triacylglycerols shape the lipidome of intracellular trypanosomes and modulate their growth
Source: PLoS Pathog. 2017 Dec 27;13(12):e1006800. doi: 10.1371/journal.ppat.1006800 (PMC5760102; doi:10.1371/journal.ppat.1006800)
Supplement: S3 Table — The relative abundance of the major lipid subclasses of mammalian host cells (C2C12 and HFF) and T. cruzi intracellular amastigotes (ICA) and tissue-culture trypomastigotes (TCT) represented as a portion of total lipid content in each sample, averaged for 4 independent experiments. TG–triacylglycerol, DG–diacylglycerol, Cer–ceramide, CerG–hexosylceramide, SM–sphingomyelin, PC–phosphatidylcholine, PE–phosphatidylethanolamine, PS–phosphatidylserine, PI–phosphatidylinositol, PG–phosphatidylglycerol. (XLSX) [file ppat.1006800.s011.xlsx]

## Sheet: Sheet1
S3 Table. Summary of lipid class breakdown in T. cruzi and mammalian cells.
Lipid class	HFFU	HFFI	hICA	hTrypo	C2C12U	C2C12I	cICA	cTrypo
Cer	6.60061	8.7076	8.43567	13.082	5.63091	5.24796	8.84786	8.91133
CerG	1.68442	1.40997	1.72562	2.76778	4.23245	4.38359	3.06153	3.04441
DG	0.57218	0.407414	0.673559	0.853629	0.469812	0.501336	0.68512	0.716877
PC	29.0564	26.8927	21.8198	21.6047	33.8033	31.6588	25.2386	29.3376
PE	14.2027	13.7972	16.2193	14.3585	7.99556	10.6386	13.4979	10.976
PG	0.987909	0.626892	0.904506	7.17467	1.03412	1.26806	0.927523	1.414
PI	9.58275	8.4595	13.2651	11.0411	20.5701	18.2254	14.0609	25.4184
PS	8.07383	5.97448	5.26147	3.923	5.63446	8.54051	5.09237	6.19127
SM	18.8187	15.909	7.52016	3.74273	7.04515	5.69619	3.43228	3.03176
TG	10.4205	17.8152	24.1748	21.4518	13.5841	13.8395	25.1559	10.9583
