# Supplementary material for: Host triacylglycerols shape the lipidome of intracellular trypanosomes and modulate their growth
Source: PLoS Pathog. 2017 Dec 27;13(12):e1006800. doi: 10.1371/journal.ppat.1006800 (PMC5760102; doi:10.1371/journal.ppat.1006800)
Supplement: S4 Table — Area % was determined for each FA in every lipid class. Averages from all lipid classes are shown. (XLSX) [file ppat.1006800.s012.xlsx]

## Sheet: Sheet1
S4 Table. Total lipidome fatty acyl composition by average area percent
Fatty acyl moiety	HFFu	HFFi	hICA	hTCT	C2C12u	C2C12i	cICA	cTCT
12:0	0.5	0.4	0.4	0.7	0.7	0.6	0.6	0.4
12:0e	0.4	0.4	0.3	0.1	0	0	0	0
14:0	0.4	0.4	0.4	0.8	0.4	0.5	0.5	0.5
14:0e	0.4	0.4	0.3	0	0	0	0	0
14:1	0.1	0.1	0.1	0.2	0.1	0.1	0.2	0.2
15:0	0.3	0.4	0.3	0.4	0.1	0.1	0.2	0.3		Sample	Description
16:0	8.1	9.5	8.9	14	15.2	14.8	16.4	14.3
16:0e	8.1	9.4	9.1	0.6	1.3	1.3	1.9	1.5
16:0p	1.3	1.2	2.6	5.5	1.7	1.8	3.9	4.2		HFFU	Uninfected HFF
16:1	2.8	2.6	3.6	3.9	3	2.7	3.5	3.5		HFFI	T. cruzi-infected HFF 48hpi
16:1p	1.8	1.5	1.4	0	0	0	0.1	0.1		hICA	T. cruzi amastigotes isolated from HFF
17:0	0.4	0.5	0.3	0.5	0.9	0.9	0.4	0.5		hTCT	T. cruzi trypomastigotes derived from infected HFF
17:1	0.8	0.8	0.5	0.4	0.4	0.3	0.3	0.3
18:0	9.4	8.6	6.9	10.6	13.2	13.9	14.2	10		C2C12u	Uninfected C2C12
18:0e	9.1	8.3	6.7	0	0.1	0.2	0.1	0		C2C12i	T. cruzi-infected C2C12 48hpi
18:0p	0.5	0.4	0.8	3.1	1.6	1.3	2	2.5		cICA	T. cruzi amastigotes isolated from C2C12
18:1	10.5	10.7	13.7	23.1	24.8	25.1	23.4	26		cTCT	T. cruzi trypomastigotes derived from infected C2C12
18:1p	10.2	10.4	13.1	0.2	1	0.9	0.5	0.4
18:2	2.9	2.8	4.2	10.6	6.7	6.4	8.6	10.4
18:2p	2.8	2.7	4	0	0.1	0.1	0.1	0.1
18:3	0.2	0.2	0.3	0.5	0.3	0.3	0.4	0.6
18:4	0.3	0.2	0.4	0.1	0.1	0.1	0.2	0.2
19:1	0	0	0	0	0.2	0.3	0.1	0
20:1	1.9	1.6	0	0.1	2.9	2.7	0.4	0.2
20:1p	1.9	1.6	0	0	0.1	0.1	0.1	0
20:2	0.1	0.3	0.3	0.2	0.2	0.2	0.6	0.1
20:3	0.4	0.6	0.6	0.4	0.7	0.9	0.6	0.7
20:4	2.5	2.3	2	5.1	3.3	2.8	2.7	5.4
20:5	2.2	2	1.8	0.3	0.1	0.1	0.1	0.3
22:0	0.2	0.4	0.1	0.5	0.7	0.8	0.5	0.4
22:1	0.2	0.4	0.1	0	0	0	0	0
22:4	0.1	0.2	0.1	0.1	0.3	0.3	0.1	0.2
22:5	0.5	0.6	0.3	0.9	1.9	2.3	0.4	0.6
22:6	0.5	0.5	0.4	0.7	0.4	0.2	0.2	0.6
23:0	0.2	0.2	0.2	0.1	0	0	0	0
24:0	0.9	0.9	0.4	1.4	1.1	1.1	0.8	1.4
24:1	1.6	1.6	0.9	0.6	1.3	1.7	1.4	0.5
24:2	1	0.9	0.7	0.1	0.4	0.5	0.5	0.2
25:0	0.2	0.2	0.1	0.1	0	0	0	0
d16:1	0.1	0.3	0.1	0.4	0.5	0.6	0.4	0.4
d17:0	0.3	0.6	0.6	2	0.3	0.3	0.9	0.9
d17:1	0.5	0.6	0.8	0.4	0.8	1	0.6	0.5
d18:0	1.1	1.2	0.8	2	1.5	1.3	2.9	1.5
d18:1	5.5	5.4	5	7.8	9.3	9.4	8.2	8.9
d18:2	4.8	4.6	4.5	0	0.1	0.2	0.1	0
d20:2	0.4	0.3	0.3	0.5	1.3	0.8	0.2	0.4
d22:0	0.5	0.3	0.4	0.1	0.3	0.3	0.4	0.2
